# Supplementary material for: 1-(2,4-Difluoro­phen­yl)-2-(1H-1,2,4-triazol-1-yl)ethanol
Source: Acta Crystallogr Sect E Struct Rep Online. 2012 Jan 18;68(Pt 2):o431. doi: 10.1107/S1600536812001110 (PMC3275188; doi:10.1107/S1600536812001110)
Supplement: Supplementary file 2 [file e-68-0o431-Isup2.hkl]

# 
# h,k,l, Fc-squared, Fo-squared, sigma(Fo-squared) and status flag 
# 
data_I
_shelx_title ' X in C2/c' 
_shelx_refln_list_code          4 
_shelx_F_calc_maximum      307.32 
_exptl_crystal_F_000       928.00 
_reflns_d_resolution_high  0.8295 
 
loop_ 
 _symmetry_equiv_pos_as_xyz 
 'x, y, z' 
 '-x, y, -z+1/2' 
 'x+1/2, y+1/2, z' 
 '-x+1/2, y+1/2, -z+1/2' 
 '-x, -y, -z' 
 'x, -y, z-1/2' 
 '-x+1/2, -y+1/2, -z' 
 'x+1/2, -y+1/2, z-1/2' 
 
_cell_length_a    14.2610 
_cell_length_b     5.6150 
_cell_length_c    25.8230 
_cell_angle_alpha  90.000 
_cell_angle_beta   94.840 
_cell_angle_gamma  90.000 
 
_shelx_F_squared_multiplier     1.000 
 
loop_ 
 _refln_index_h 
 _refln_index_k 
 _refln_index_l 
 _refln_F_squared_calc 
 _refln_F_squared_meas 
 _refln_F_squared_sigma 
 _refln_observed_status 
   2   0   0        1.21        1.05      0.33 o 
   4   0   0     2656.51     2727.53     27.23 o 
   6   0   0     1215.13     1165.31     21.77 o 
   8   0   0       50.81       44.83     11.14 o 
  10   0   0        5.08        5.57      9.13 o 
  12   0   0        2.11        4.39     12.13 o 
  14   0   0      265.57      279.30     24.95 o 
  16   0   0      138.81      145.11     22.78 o 
   1   1   0    29360.84    28287.44    318.48 o 
   3   1   0      123.96      114.65      7.45 o 
   5   1   0      511.23      491.45     15.20 o 
   7   1   0       66.41       64.15      6.95 o 
   9   1   0      267.44      348.97     18.22 o 
  11   1   0        7.53       11.10     11.10 o 
  13   1   0      185.41      214.73     21.87 o 
  15   1   0        6.89       15.68     15.68 o 
   0   2   0       37.34       36.91      5.18 o 
   2   2   0     1195.90     1224.10     21.36 o 
   4   2   0      172.74      192.04      9.12 o 
   6   2   0     1138.12     1185.77     27.82 o 
   8   2   0       21.36        5.67      8.50 o 
  10   2   0      897.10      910.86     31.31 o 
  12   2   0       99.77      104.79     16.64 o 
  14   2   0       23.83       43.83     15.26 o 
  16   2   0       14.45       23.06     12.31 o 
   1   3   0      606.39      593.33     19.02 o 
   3   3   0      416.07      472.75     18.46 o 
   5   3   0      280.39      279.20     15.60 o 
   7   3   0        2.62        8.43      6.60 o 
   9   3   0      370.88      355.29     23.33 o 
  11   3   0       31.47       10.89     13.89 o 
  13   3   0        1.24       14.56     14.56 o 
  15   3   0       44.69       73.44     16.76 o 
   0   4   0        1.26        3.33      9.50 o 
   2   4   0      175.53      187.51     14.46 o 
   4   4   0        1.65       19.55      9.60 o 
   6   4   0       37.08       27.57      9.67 o 
   8   4   0       80.92       85.05     13.60 o 
  10   4   0      149.34      129.84     17.54 o 
  12   4   0        1.78        9.24     14.96 o 
   1   5   0      170.79      211.52     17.74 o 
   3   5   0       20.58       15.71     11.35 o 
   5   5   0        1.67        7.62     10.44 o 
   7   5   0      180.62      164.12     19.16 o 
   9   5   0        0.60        3.34     13.81 o 
  11   5   0        0.05        3.48     13.02 o 
   0   6   0      453.26      548.61     27.57 o 
   2   6   0       35.26       47.45     13.24 o 
   4   6   0       12.07       30.44     12.24 o 
   6   6   0        0.49        2.24     10.96 o 
 -15   1   1        0.21       15.49     10.54 o 
 -13   1   1       45.90       38.45     10.55 o 
 -11   1   1      280.30      255.29     16.90 o 
  -9   1   1      804.90      826.99     24.65 o 
  -7   1   1      813.41      758.23     23.75 o 
  -5   1   1       55.32       50.65      6.13 o 
  -3   1   1     7586.05     7939.74     45.27 o 
  -1   1   1     1605.35     1616.89     21.12 o 
   1   1   1     1439.89     1450.95     17.16 o 
   3   1   1      865.86      851.96     14.91 o 
   5   1   1       23.91       10.47      4.88 o 
   7   1   1      481.30      436.23     16.04 o 
   9   1   1     1164.30     1158.92     30.08 o 
  11   1   1       14.36       29.04      9.94 o 
  13   1   1       24.90       51.49     16.41 o 
  15   1   1        7.59       34.37     12.59 o 
 -16   2   1       51.29       59.92     13.83 o 
 -14   2   1       25.89       30.64     11.34 o 
 -12   2   1       53.70       46.19     12.35 o 
 -10   2   1        9.74        7.05     10.19 o 
  -8   2   1        3.14        0.56      6.95 o 
  -6   2   1     3653.42     4139.26     45.34 o 
  -4   2   1      829.86      861.26     20.97 o 
  -2   2   1      246.34      238.28      9.25 o 
   0   2   1     4813.53     4967.79    106.51 o 
   2   2   1     5082.53     4913.00     41.20 o 
   4   2   1       40.77       33.79      6.57 o 
   6   2   1      124.94      143.83      8.42 o 
   8   2   1     1007.56      889.32     27.13 o 
  10   2   1      813.32      850.64     30.67 o 
  12   2   1      113.73      136.11     16.34 o 
  14   2   1        4.44       12.32     12.56 o 
  16   2   1       23.91       41.03     13.75 o 
 -15   3   1        1.46       20.07     11.89 o 
 -13   3   1       31.48       46.93     10.23 o 
 -11   3   1       26.14       15.48     10.79 o 
  -9   3   1       13.13       20.18     10.71 o 
  -7   3   1       12.11        3.83      8.79 o 
  -5   3   1       38.17       33.31      9.16 o 
  -3   3   1        2.53       12.79      7.27 o 
  -1   3   1       58.98       68.80      8.06 o 
   1   3   1      763.01      764.67     19.19 o 
   3   3   1      503.23      502.76     19.65 o 
   5   3   1      430.95      357.69     18.10 o 
   7   3   1      171.49      164.19     14.04 o 
   9   3   1       35.76       40.06     12.61 o 
  11   3   1      130.17      135.15     18.51 o 
  13   3   1        4.86       11.20     15.42 o 
  15   3   1        5.66       14.44     11.79 o 
 -12   4   1       31.08       49.00     11.57 o 
 -10   4   1       37.25       42.20     13.78 o 
  -8   4   1       27.27       35.08     12.32 o 
  -6   4   1      189.60      196.29     16.85 o 
  -4   4   1       25.39       37.74     11.80 o 
  -2   4   1      320.43      306.09     19.41 o 
   0   4   1        1.76        2.21      5.75 o 
   2   4   1       11.80       18.00      8.44 o 
   4   4   1      456.72      419.54     22.00 o 
   6   4   1      160.65      140.26     15.03 o 
   8   4   1       88.10       84.91     13.65 o 
  10   4   1      252.69      225.92     23.02 o 
  12   4   1       14.80        5.71     13.85 o 
 -11   5   1        0.00        2.05     11.11 o 
  -9   5   1       16.23       32.64     12.69 o 
  -7   5   1        2.21        0.00     11.75 o 
  -5   5   1        0.24       11.94     12.51 o 
  -3   5   1       15.54       41.49     11.22 o 
  -1   5   1        0.68       12.40     10.61 o 
   1   5   1       35.95       40.39     13.23 o 
   3   5   1       78.50       93.65     14.28 o 
   5   5   1       26.56       41.69     12.38 o 
   7   5   1        0.02        9.25     12.77 o 
   9   5   1       50.47       59.13     14.47 o 
  11   5   1       12.00        3.58     13.33 o 
  -6   6   1        0.00       12.80     12.80 o 
  -4   6   1        0.09        8.55     12.00 o 
  -2   6   1      106.39      115.48     17.99 o 
   0   6   1       36.91       39.69     18.26 o 
   2   6   1        0.01       12.77     11.01 o 
   4   6   1       24.53        2.10     12.55 o 
   6   6   1       14.45        1.05     12.93 o 
 -16   0   2       15.84       37.67     11.07 o 
 -14   0   2      367.48      342.90     20.18 o 
 -12   0   2      316.77      299.42     17.10 o 
 -10   0   2       95.01       91.46     10.26 o 
  -8   0   2       44.19       49.51      7.05 o 
  -6   0   2      630.94      681.78     16.94 o 
  -4   0   2    10485.04    10492.77    228.70 o 
  -2   0   2     5088.24     5267.84    127.42 o 
   0   0   2        2.62        4.91      1.02 o 
   2   0   2     5449.90     5912.57    131.58 o 
   4   0   2     3315.88     2876.23     27.51 o 
   6   0   2      120.10      125.12     11.60 o 
   8   0   2       77.41      102.37      9.92 o 
  10   0   2     1590.43     1600.91     37.20 o 
  12   0   2      531.83      490.54     27.27 o 
  14   0   2      254.97      308.57     25.63 o 
  16   0   2        0.38        7.01     12.87 o 
 -17   1   2        3.74        0.99     10.99 o 
 -15   1   2       38.45       31.55     12.77 o 
 -13   1   2       94.41       76.88     14.77 o 
 -11   1   2       15.24       19.71      9.86 o 
  -9   1   2       56.86       57.43      9.89 o 
  -7   1   2      935.58      982.78     23.57 o 
  -5   1   2     3582.41     3619.08     35.43 o 
  -3   1   2     4584.56     5079.90     36.92 o 
  -1   1   2     7207.48     7635.98     39.72 o 
   1   1   2       14.06       30.32      5.94 o 
   3   1   2     5716.68     5599.92     38.94 o 
   5   1   2     1863.71     1860.74     25.88 o 
   7   1   2       33.61       30.36      7.64 o 
   9   1   2      838.77      967.22     27.90 o 
  11   1   2      294.12      304.77     18.82 o 
  13   1   2      549.33      609.90     30.37 o 
  15   1   2       60.44       85.32     16.59 o 
 -16   2   2        0.12        6.07     11.86 o 
 -14   2   2       49.97       23.74     13.95 o 
 -12   2   2        8.81       29.09      8.42 o 
 -10   2   2        3.81        5.56      8.67 o 
  -8   2   2      294.29      328.97     17.00 o 
  -6   2   2      230.02      215.45     12.58 o 
  -4   2   2     3701.38     3585.77     38.51 o 
  -2   2   2     3803.65     4065.90     38.49 o 
   0   2   2        2.24        3.33      3.33 o 
   2   2   2     1967.84     1761.20     25.54 o 
   4   2   2      896.79      901.85     22.88 o 
   6   2   2      148.23      152.31      9.51 o 
   8   2   2      248.03      229.05     17.18 o 
  10   2   2      482.79      474.21     23.91 o 
  12   2   2        5.01       17.27     11.55 o 
  14   2   2        4.93       17.84     13.63 o 
  16   2   2        0.03        0.18     12.71 o 
 -15   3   2       76.05       92.06     15.00 o 
 -13   3   2       29.98       22.87     12.57 o 
 -11   3   2       32.25       44.56     12.50 o 
  -9   3   2      187.79      169.67     15.27 o 
  -7   3   2      104.34       76.39     10.18 o 
  -5   3   2      252.45      276.92     15.71 o 
  -3   3   2        5.68        0.00      7.14 o 
  -1   3   2     1808.18     1880.16     31.75 o 
   1   3   2      137.71      138.98     10.70 o 
   3   3   2     6961.94     7069.02     61.76 o 
   5   3   2        8.55        5.31      6.49 o 
   7   3   2      307.29      290.32     20.07 o 
   9   3   2      199.64      148.46     17.04 o 
  11   3   2      206.93      236.45     20.45 o 
  13   3   2       33.20       47.06     13.98 o 
  15   3   2        0.06        3.60     12.23 o 
 -12   4   2        1.30        4.91     10.81 o 
 -10   4   2        2.99       11.03     11.25 o 
  -8   4   2        7.89       17.65      9.83 o 
  -6   4   2      118.62      113.69     13.36 o 
  -4   4   2        2.90        3.68      9.86 o 
  -2   4   2       70.50       63.18     11.98 o 
   0   4   2      164.66      149.26      9.79 o 
   2   4   2        9.14        2.58      8.66 o 
   4   4   2       27.76       16.73     11.30 o 
   6   4   2       34.21       40.63     10.07 o 
   8   4   2       42.76       40.71     12.48 o 
  10   4   2       15.94       16.75     15.29 o 
  12   4   2       37.82       56.33     15.15 o 
 -11   5   2        0.26       17.21     10.82 o 
  -9   5   2        0.20       14.05     10.75 o 
  -7   5   2        8.19       27.09     11.56 o 
  -5   5   2      191.54      171.31     17.81 o 
  -3   5   2      130.49      177.69     17.73 o 
  -1   5   2      150.34      153.66     17.89 o 
   1   5   2       30.59       45.58     12.96 o 
   3   5   2      243.54      210.77     16.94 o 
   5   5   2       54.94       52.12     14.28 o 
   7   5   2       70.06       99.14     16.57 o 
   9   5   2        0.78       10.06     14.63 o 
  11   5   2        1.50       14.35     14.35 o 
  -6   6   2        2.36       13.95     12.40 o 
  -4   6   2       15.47       20.58     14.63 o 
  -2   6   2       61.95       49.25     16.54 o 
   0   6   2       12.23       14.17     10.31 o 
   2   6   2        9.83       22.64     11.52 o 
   4   6   2        6.89       25.45     10.06 o 
   6   6   2        0.45        5.46     12.93 o 
 -17   1   3        8.13        3.98     12.46 o 
 -15   1   3        0.08       18.86     11.70 o 
 -13   1   3        0.51       10.84     11.16 o 
 -11   1   3      827.67      885.13     28.22 o 
  -9   1   3       86.05       72.58      9.83 o 
  -7   1   3      432.04      446.70     14.36 o 
  -5   1   3      225.37      259.69      7.85 o 
  -3   1   3    19724.66    18036.14    310.28 o 
  -1   1   3     8686.15     8430.94    179.09 o 
   1   1   3    14648.56    14030.96    240.26 o 
   3   1   3     6941.61     7880.66     47.03 o 
   5   1   3      290.54      283.63     12.59 o 
   7   1   3     3351.25     3518.16     41.81 o 
   9   1   3      320.38      336.46     16.78 o 
  11   1   3      118.47      120.03     13.68 o 
  13   1   3      145.21      131.31     20.23 o 
  15   1   3       22.82       27.14     15.39 o 
 -16   2   3        2.33       11.94     10.37 o 
 -14   2   3       24.85       10.33     11.97 o 
 -12   2   3        9.24       16.51      9.33 o 
 -10   2   3      113.16       98.69     10.52 o 
  -8   2   3      169.06      165.04     12.30 o 
  -6   2   3      161.27      160.39      9.00 o 
  -4   2   3      789.63      812.62     20.88 o 
  -2   2   3      177.60      171.83      9.71 o 
   0   2   3     1818.99     2105.10     73.09 o 
   2   2   3     2071.69     2191.97     28.27 o 
   4   2   3      628.68      661.54     18.66 o 
   6   2   3      285.39      324.89     15.44 o 
   8   2   3      138.55      132.55     12.03 o 
  10   2   3        5.55        7.07     10.73 o 
  12   2   3        1.56       13.13     13.13 o 
  14   2   3        2.77       13.09     13.09 o 
  16   2   3        5.98       34.57     12.65 o 
 -15   3   3        2.24        7.93     10.88 o 
 -13   3   3        0.00       11.90     11.90 o 
 -11   3   3       20.96        5.09     11.28 o 
  -9   3   3        8.79       23.33     10.72 o 
  -7   3   3       62.30       79.86     10.37 o 
  -5   3   3        0.06        7.59      8.88 o 
  -3   3   3      173.58      188.59     15.85 o 
  -1   3   3        4.97        3.37      6.86 o 
   1   3   3       39.37       36.29      7.75 o 
   3   3   3     1361.42     1456.82     31.53 o 
   5   3   3       64.98       67.24      9.32 o 
   7   3   3       17.86       14.00      9.45 o 
   9   3   3      133.92      158.06     17.03 o 
  11   3   3        2.19        3.91     12.57 o 
  13   3   3       28.60       45.89     14.19 o 
  15   3   3        3.02       23.85     11.00 o 
 -12   4   3       20.22       13.31     13.31 o 
 -10   4   3       49.38       24.96     12.70 o 
  -8   4   3       57.62       62.16     13.05 o 
  -6   4   3       64.45       37.78     12.36 o 
  -4   4   3     1740.63     1638.43     40.36 o 
  -2   4   3        2.85        5.53     10.34 o 
   0   4   3      328.20      371.46     13.15 o 
   2   4   3      161.07      141.97     13.56 o 
   4   4   3       38.82       39.32      9.95 o 
   6   4   3        1.91        3.22      9.08 o 
   8   4   3       64.86       50.99     14.71 o 
  10   4   3       60.72       61.73     17.95 o 
  12   4   3       15.42       21.80     13.89 o 
 -11   5   3       17.34        2.08     12.13 o 
  -9   5   3        0.65        1.98     11.16 o 
  -7   5   3       26.00       24.55     11.37 o 
  -5   5   3        1.12       25.80     12.43 o 
  -3   5   3      336.84      360.15     25.55 o 
  -1   5   3       19.83       42.10     14.72 o 
   1   5   3      245.34      281.53     21.12 o 
   3   5   3       48.63       37.32     11.97 o 
   5   5   3        0.66       11.05     11.05 o 
   7   5   3        0.89        7.19     12.77 o 
   9   5   3        1.85        7.84     12.28 o 
  11   5   3        2.88       15.10     15.10 o 
  -6   6   3       21.32        1.04     14.70 o 
  -4   6   3        0.74       20.92     12.69 o 
  -2   6   3        1.67       16.05     13.70 o 
   0   6   3        8.19        6.19      9.31 o 
   2   6   3       14.44        4.90     10.92 o 
   4   6   3       11.27        3.02     11.70 o 
   6   6   3       11.57        0.00     12.89 o 
 -16   0   4        1.14        8.69      9.62 o 
 -14   0   4      161.32       79.02     13.85 o 
 -12   0   4      132.15      103.28     11.38 o 
 -10   0   4      269.56      264.89     13.25 o 
  -8   0   4       52.28       56.70      7.76 o 
  -6   0   4      876.57      798.70     19.26 o 
  -4   0   4    23802.56    22895.81    358.50 o 
  -2   0   4     8662.01     9125.02    175.53 o 
   0   0   4      343.43      372.23      8.87 o 
   2   0   4     4609.05     4636.94     30.83 o 
   4   0   4     1752.39     1796.22     25.57 o 
   6   0   4     2159.23     2259.80     30.07 o 
   8   0   4      305.46      272.62     16.54 o 
  10   0   4      525.13      483.46     21.75 o 
  12   0   4     2069.30     2262.68     50.19 o 
  14   0   4      147.54      170.56     19.73 o 
  16   0   4        9.24       16.17     13.06 o 
 -15   1   4       46.14       33.67     13.35 o 
 -13   1   4        6.25       15.72      9.77 o 
 -11   1   4        8.73        0.00      9.91 o 
  -9   1   4       41.44       39.23      7.93 o 
  -7   1   4      334.33      267.73     13.85 o 
  -5   1   4      557.75      573.92     16.28 o 
  -3   1   4    24361.43    22797.99    357.99 o 
  -1   1   4    19578.25    18884.21    284.49 o 
   1   1   4     5128.81     5675.78     36.65 o 
   3   1   4     1155.57     1197.20     19.22 o 
   5   1   4      844.80      857.19     20.01 o 
   7   1   4     2218.81     2144.43     33.21 o 
   9   1   4       99.12       93.35     11.89 o 
  11   1   4      722.57      788.61     29.54 o 
  13   1   4      145.96      163.19     17.76 o 
  15   1   4        0.66       14.45     14.45 o 
 -16   2   4       17.57        7.89     12.48 o 
 -14   2   4       74.84       96.32     14.13 o 
 -12   2   4        1.26        2.48     10.25 o 
 -10   2   4      207.83      193.70     14.14 o 
  -8   2   4        2.73        2.92      6.51 o 
  -6   2   4      748.83      706.08     22.32 o 
  -4   2   4      322.17      287.55     13.36 o 
  -2   2   4     3992.12     4110.26     40.17 o 
   0   2   4     1246.39     1154.88     48.20 o 
   2   2   4     3403.33     3443.16     35.88 o 
   4   2   4     1236.55     1247.61     22.56 o 
   6   2   4     1173.82     1150.03     30.42 o 
   8   2   4      283.05      288.85     16.70 o 
  10   2   4       24.44       30.18     10.51 o 
  12   2   4      149.45      177.68     17.84 o 
  14   2   4       44.23       33.23     16.44 o 
  16   2   4        0.60        8.29     12.33 o 
 -15   3   4        8.38       12.11     12.11 o 
 -13   3   4        9.55       13.29     10.43 o 
 -11   3   4      387.34      413.18     20.82 o 
  -9   3   4       16.09       17.48      8.86 o 
  -7   3   4      253.79      229.06     15.40 o 
  -5   3   4     3383.93     3390.67     48.03 o 
  -3   3   4       96.37      104.76     10.70 o 
  -1   3   4      165.25      164.60     11.24 o 
   1   3   4      490.50      519.56     18.41 o 
   3   3   4     3592.67     3705.82     45.45 o 
   5   3   4      298.71      292.54     19.34 o 
   7   3   4       59.65       40.58     10.51 o 
   9   3   4       66.59       78.35     11.73 o 
  11   3   4      264.96      264.64     21.17 o 
  13   3   4       31.60       15.78     15.78 o 
  15   3   4       13.08       43.86     12.35 o 
 -12   4   4        8.68        3.00     10.44 o 
 -10   4   4       98.79       83.03     14.27 o 
  -8   4   4       11.17       14.66     10.11 o 
  -6   4   4        6.29       13.68      9.56 o 
  -4   4   4       34.74       38.34     12.14 o 
  -2   4   4       42.44       24.46     11.69 o 
   0   4   4       11.61        4.00      6.10 o 
   2   4   4      111.72      122.15     12.70 o 
   4   4   4       23.61       16.85     14.42 o 
   6   4   4       10.22        0.84      9.18 o 
   8   4   4       11.31        6.49     11.64 o 
  10   4   4        0.65        9.50     11.88 o 
  12   4   4        5.97       33.30     13.18 o 
 -11   5   4       14.30       19.65     11.63 o 
  -9   5   4       29.23       36.86     14.64 o 
  -7   5   4       14.14       31.96     12.08 o 
  -5   5   4      161.71      176.67     20.41 o 
  -3   5   4       37.61       44.69     14.93 o 
  -1   5   4      379.88      396.77     23.69 o 
   1   5   4      178.07      185.98     16.25 o 
   3   5   4      109.74       96.25     15.62 o 
   5   5   4        1.51       10.39     10.27 o 
   7   5   4       36.67       42.55     13.15 o 
   9   5   4       26.17       49.30     13.20 o 
  11   5   4       32.16       43.42     14.12 o 
  -6   6   4        2.18       13.39     13.39 o 
  -4   6   4       13.57        3.35     14.56 o 
  -2   6   4       15.79        4.18     14.84 o 
   0   6   4       33.63       33.27     10.21 o 
   2   6   4        3.04        9.79     11.41 o 
   4   6   4        0.71       11.64     11.64 o 
   6   6   4       35.36       41.37     13.45 o 
 -15   1   5        0.16        0.00     11.80 o 
 -13   1   5      108.23      105.80     14.42 o 
 -11   1   5       10.90        6.28      7.90 o 
  -9   1   5       34.21       28.08      8.04 o 
  -7   1   5      217.22      201.13     11.87 o 
  -5   1   5     1274.52     1383.78     23.46 o 
  -3   1   5     6795.83     7603.93     48.12 o 
  -1   1   5    55094.81    54599.35    513.33 o 
   1   1   5      101.07      116.74      7.36 o 
   3   1   5     7792.14     7363.30     48.21 o 
   5   1   5     6117.39     6079.77     49.10 o 
   7   1   5      101.49       88.77     10.01 o 
   9   1   5      250.21      308.94     16.23 o 
  11   1   5      334.24      315.69     21.07 o 
  13   1   5      368.01      435.71     25.72 o 
  15   1   5        4.62       18.95     11.81 o 
 -16   2   5       20.89       12.81     13.26 o 
 -14   2   5       59.01       66.08     14.01 o 
 -12   2   5        6.37       10.31     10.31 o 
 -10   2   5        7.87       26.93      8.93 o 
  -8   2   5       19.06       18.43      5.14 o 
  -6   2   5      915.75     1031.16     25.65 o 
  -4   2   5      954.00      813.66     21.80 o 
  -2   2   5     1376.44     1404.34     24.20 o 
   0   2   5     1930.96     2105.93     43.10 o 
   2   2   5     1815.90     1561.86     25.03 o 
   4   2   5       55.70       42.50     10.20 o 
   6   2   5      532.25      450.85     18.49 o 
   8   2   5      151.61      174.32     13.21 o 
  10   2   5        9.97        4.79     11.73 o 
  12   2   5      503.62      616.38     30.00 o 
  14   2   5        0.01        1.04     12.38 o 
 -15   3   5        0.05        3.01     11.49 o 
 -13   3   5       32.16       27.51     12.94 o 
 -11   3   5        8.15        8.68     10.52 o 
  -9   3   5        1.96        1.57      9.12 o 
  -7   3   5       60.59       74.83     11.60 o 
  -5   3   5       17.31       29.83     10.14 o 
  -3   3   5       84.33       86.21     10.56 o 
  -1   3   5      383.65      430.59     17.19 o 
   1   3   5      346.16      344.39     16.73 o 
   3   3   5        2.11        1.03      8.74 o 
   5   3   5        2.43        1.17      6.85 o 
   7   3   5       45.51       54.97      9.77 o 
   9   3   5       97.82      106.35     17.32 o 
  11   3   5       18.90        5.99     13.30 o 
  13   3   5       41.25       65.83     15.48 o 
 -12   4   5        0.25        5.93     11.95 o 
 -10   4   5       17.38       10.44     11.74 o 
  -8   4   5      108.73       99.30     16.40 o 
  -6   4   5        7.89        8.95     10.03 o 
  -4   4   5      478.52      460.87     22.32 o 
  -2   4   5       20.08        4.27     10.07 o 
   0   4   5      176.84      192.34     11.87 o 
   2   4   5      229.77      190.83     15.20 o 
   4   4   5       33.02       53.91     10.98 o 
   6   4   5      171.76      198.81     17.36 o 
   8   4   5       24.91        5.61     13.02 o 
  10   4   5      168.14      149.69     18.85 o 
  12   4   5       46.15       34.40     15.17 o 
 -11   5   5        1.74        2.11     12.18 o 
  -9   5   5       32.46       24.97     13.92 o 
  -7   5   5        0.01       17.24      9.94 o 
  -5   5   5      333.52      277.31     24.06 o 
  -3   5   5      137.75      149.04     18.24 o 
  -1   5   5       91.87       96.28     15.27 o 
   1   5   5        0.67       11.23     11.23 o 
   3   5   5        6.83        5.11     10.88 o 
   5   5   5       25.05       29.39     13.90 o 
   7   5   5       17.51       33.32     12.82 o 
   9   5   5       13.48        2.24     13.87 o 
  -6   6   5       22.22        2.26     15.34 o 
  -4   6   5        0.03       21.28     12.88 o 
  -2   6   5       19.40       46.30     15.07 o 
   0   6   5       59.20       58.91     10.54 o 
   2   6   5        0.09       10.85     10.85 o 
   4   6   5        0.21        6.96     11.97 o 
   6   6   5        2.31        5.46     11.63 o 
 -16   0   6       29.65       14.09     10.17 o 
 -14   0   6      130.38      125.82     12.98 o 
 -12   0   6        2.77        2.68      8.30 o 
 -10   0   6      350.05      354.41     17.66 o 
  -8   0   6     1785.09     1723.32     33.72 o 
  -6   0   6       27.97       46.62     13.22 o 
  -4   0   6    31727.34    30029.17    428.72 o 
  -2   0   6    94442.66    94306.09    662.73 o 
   0   0   6     1300.76     1259.95     19.31 o 
   2   0   6     1648.11     1463.30     20.14 o 
   4   0   6     2491.61     2434.22     28.15 o 
   6   0   6     9086.11     9191.13     63.11 o 
   8   0   6      235.31      210.56     13.09 o 
  10   0   6     2363.61     2498.14     43.84 o 
  12   0   6       25.34       17.22     13.74 o 
  14   0   6      106.32      125.98     17.06 o 
  16   0   6       24.22        3.39     13.99 o 
 -15   1   6       86.82      113.38     14.77 o 
 -13   1   6       32.28       28.05     10.84 o 
 -11   1   6       79.26       79.00     11.33 o 
  -9   1   6       64.32       65.87     10.91 o 
  -7   1   6     1146.33     1184.68     26.62 o 
  -5   1   6      156.51      153.54     10.67 o 
  -3   1   6      372.58      344.83     12.76 o 
  -1   1   6       96.73       79.91     10.56 o 
   1   1   6     2241.22     2270.64     25.63 o 
   3   1   6     1200.11     1070.38     19.39 o 
   5   1   6     2413.41     2515.41     32.80 o 
   7   1   6     3444.87     3573.43     43.85 o 
   9   1   6      526.52      496.24     21.49 o 
  11   1   6        4.05        7.31     11.54 o 
  13   1   6       62.82       36.25     17.47 o 
  15   1   6       13.78       13.37     12.71 o 
 -16   2   6       20.70        1.97     14.28 o 
 -14   2   6        5.93        6.55     12.29 o 
 -12   2   6      165.53      166.38     14.97 o 
 -10   2   6      104.69      116.85     13.04 o 
  -8   2   6      100.54       80.54     11.00 o 
  -6   2   6        5.41        4.67      7.01 o 
  -4   2   6     2645.22     2598.60     36.16 o 
  -2   2   6     1278.88     1235.26     23.38 o 
   0   2   6     6949.57     6856.19    130.84 o 
   2   2   6      186.28      193.00     11.33 o 
   4   2   6      249.08      241.44     12.44 o 
   6   2   6       14.68        9.37      8.79 o 
   8   2   6      504.25      454.32     23.33 o 
  10   2   6     1085.05      946.68     33.34 o 
  12   2   6       91.70      103.58     17.92 o 
  14   2   6       28.44       15.38     14.36 o 
 -15   3   6        1.30        8.87     10.69 o 
 -13   3   6        0.63        0.92     10.26 o 
 -11   3   6       30.39       36.71     11.51 o 
  -9   3   6        8.70       23.46      9.41 o 
  -7   3   6      464.88      456.58     21.10 o 
  -5   3   6      469.89      491.16     21.29 o 
  -3   3   6      570.51      576.81     22.39 o 
  -1   3   6      614.30      533.87     19.81 o 
   1   3   6      366.36      311.38     15.27 o 
   3   3   6       72.36       79.61     14.26 o 
   5   3   6      470.28      423.25     19.11 o 
   7   3   6      139.47      106.24     13.11 o 
   9   3   6      427.54      526.11     27.21 o 
  11   3   6       76.05       96.83     15.68 o 
  13   3   6       15.49       46.84     12.88 o 
 -12   4   6        0.02        6.03     10.96 o 
 -10   4   6       17.60       34.44     11.69 o 
  -8   4   6       36.35       34.04      9.95 o 
  -6   4   6       31.16       26.76     11.44 o 
  -4   4   6      186.54      174.34     17.97 o 
  -2   4   6      212.24      219.16     16.05 o 
   0   4   6      385.89      407.57     14.54 o 
   2   4   6        0.35        0.00     10.32 o 
   4   4   6      280.03      294.61     17.98 o 
   6   4   6       34.74       28.80     11.14 o 
   8   4   6        5.94        2.86     13.45 o 
  10   4   6        4.64        3.15     13.33 o 
  12   4   6        2.42       20.66     12.56 o 
 -11   5   6       16.07       21.10     11.08 o 
  -9   5   6       25.11       16.92     13.39 o 
  -7   5   6        9.63        1.03     14.65 o 
  -5   5   6       61.95       51.13     17.08 o 
  -3   5   6      238.61      254.48     22.79 o 
  -1   5   6       94.44      120.41     15.30 o 
   1   5   6       10.41        9.22      2.70 o 
   3   5   6      182.47      150.69     16.03 o 
   5   5   6      159.49      152.04     18.14 o 
   7   5   6       36.76       53.36     13.97 o 
   9   5   6        0.36       14.74     14.74 o 
  -6   6   6        8.81       18.35     15.33 o 
  -4   6   6        0.89       12.83     12.83 o 
  -2   6   6      111.51      129.61     19.23 o 
   0   6   6        4.08        6.83      8.81 o 
   2   6   6       17.40       15.48     10.97 o 
   4   6   6       20.72        8.90     12.69 o 
   6   6   6        7.65        8.55     12.14 o 
 -15   1   7       22.94       15.65     12.67 o 
 -13   1   7      120.62      123.37     16.36 o 
 -11   1   7       11.42        4.95      8.83 o 
  -9   1   7       11.74        9.78      2.99 o 
  -7   1   7      295.28      304.64     14.64 o 
  -5   1   7      336.07      319.39     13.86 o 
  -3   1   7       89.38      104.17      9.02 o 
  -1   1   7     3763.99     3566.12     33.02 o 
   1   1   7       39.56       43.97      6.76 o 
   3   1   7       92.42      106.81      4.53 o 
   5   1   7        6.39        4.98      1.61 o 
   7   1   7      419.84      443.95     18.55 o 
   9   1   7        1.65        6.02      7.98 o 
  11   1   7        0.23       27.21     10.64 o 
  13   1   7      178.23      151.20     19.21 o 
  15   1   7        0.05       13.55     13.55 o 
 -16   2   7        5.78        2.94     12.07 o 
 -14   2   7       15.11       26.10     11.59 o 
 -12   2   7        1.86        6.73     10.14 o 
 -10   2   7      248.73      261.21     17.53 o 
  -8   2   7        4.63        4.35      8.23 o 
  -6   2   7      258.04      218.75     13.78 o 
  -4   2   7     1397.18     1319.33     27.94 o 
  -2   2   7       11.97       11.84      6.28 o 
   0   2   7      151.42      158.29      7.86 o 
   2   2   7      305.07      334.01     13.80 o 
   4   2   7     1127.53     1034.96     28.09 o 
   6   2   7      817.50      879.51     25.29 o 
   8   2   7      954.63      884.47     28.54 o 
  10   2   7       71.01       57.77     15.03 o 
  12   2   7      246.63      247.61     21.84 o 
  14   2   7        9.62        1.11     11.78 o 
 -15   3   7       13.01        1.98     10.62 o 
 -13   3   7        3.86        9.62     11.34 o 
 -11   3   7        5.75       21.23      9.47 o 
  -9   3   7       12.82        3.20     10.62 o 
  -7   3   7      185.40      186.85     15.61 o 
  -5   3   7        7.15       10.28     10.16 o 
  -3   3   7      190.03      190.16     14.22 o 
  -1   3   7      329.43      321.85     15.98 o 
   1   3   7       22.44       23.69      9.17 o 
   3   3   7       23.65       35.94      8.53 o 
   5   3   7       39.54       48.27     10.27 o 
   7   3   7        7.17        8.41      2.74 o 
   9   3   7       51.68       57.80     16.12 o 
  11   3   7        5.69       30.16     12.02 o 
  13   3   7        8.78       20.12     11.91 o 
 -12   4   7        0.90       11.17     11.17 o 
 -10   4   7        2.71       13.63      9.89 o 
  -8   4   7       28.03       40.31     11.33 o 
  -6   4   7       59.47       53.11     13.85 o 
  -4   4   7      267.39      288.54     21.04 o 
  -2   4   7       68.63       65.05     12.11 o 
   0   4   7       17.75        8.75      6.94 o 
   2   4   7      974.43     1058.11     30.79 o 
   4   4   7       16.50       23.67     11.03 o 
   6   4   7       35.17       28.35     11.81 o 
   8   4   7      695.04      588.19     28.44 o 
  10   4   7       10.93        5.33     14.26 o 
  12   4   7        6.71        6.90     11.95 o 
 -11   5   7        0.95       20.32     11.71 o 
  -9   5   7       21.48       26.87     14.25 o 
  -7   5   7        1.36        1.04     12.32 o 
  -5   5   7        0.84        3.01     13.75 o 
  -3   5   7        0.82       18.95     12.80 o 
  -1   5   7       39.81       41.04     14.43 o 
   1   5   7        8.91        6.03     10.53 o 
   3   5   7       13.57        5.28     11.30 o 
   5   5   7        0.77        7.65     11.09 o 
   7   5   7       64.19       37.79     15.40 o 
   9   5   7       26.49       24.76     14.79 o 
  -6   6   7       18.84       12.77     16.22 o 
  -4   6   7        1.81        7.87     13.62 o 
  -2   6   7       56.38       80.18     17.68 o 
   0   6   7        5.87        5.73      8.71 o 
   2   6   7        7.77       11.55     11.26 o 
   4   6   7        2.54        8.87     10.96 o 
   6   6   7        0.13       13.38     13.38 o 
 -16   0   8       15.65        4.72      9.96 o 
 -14   0   8       44.19       42.54     11.84 o 
 -12   0   8        2.44        3.48      8.21 o 
 -10   0   8      128.60      109.46     10.27 o 
  -8   0   8        9.27       28.12      6.91 o 
  -6   0   8        5.01        3.89      5.72 o 
  -4   0   8     1873.29     1680.09     24.98 o 
  -2   0   8     1033.46      994.79     18.12 o 
   0   0   8     6005.32     6356.19     31.96 o 
   2   0   8     2091.21     1748.41     23.19 o 
   4   0   8     2709.35     2594.54     31.60 o 
   6   0   8     9594.00    10372.47     70.12 o 
   8   0   8       67.67       87.39     21.72 o 
  10   0   8       20.36       13.65      9.13 o 
  12   0   8        0.18       14.85     10.66 o 
  14   0   8        1.46       18.43      8.73 o 
  16   0   8       23.13        6.67     15.35 o 
 -15   1   8        1.48       10.05      9.96 o 
 -13   1   8        2.30       12.45     10.08 o 
 -11   1   8       60.52       76.68     11.41 o 
  -9   1   8      132.98      182.20     13.58 o 
  -7   1   8      241.51      279.68     14.73 o 
  -5   1   8     2535.93     2409.97     33.14 o 
  -3   1   8     2787.81     2755.43     31.95 o 
  -1   1   8     2069.14     2256.58     27.60 o 
   1   1   8       10.01       15.92      4.39 o 
   3   1   8      256.43      250.11     11.43 o 
   5   1   8     1361.60     1393.02     27.81 o 
   7   1   8      313.41      334.04     15.85 o 
   9   1   8     1005.59      903.68     28.25 o 
  11   1   8      258.55      238.36     20.53 o 
  13   1   8      179.63      171.88     19.63 o 
  15   1   8        8.39       13.18     12.32 o 
 -16   2   8        2.89       22.28     11.31 o 
 -14   2   8       43.23       27.11     14.30 o 
 -12   2   8       37.09       45.74     11.94 o 
 -10   2   8        1.33        6.69      8.02 o 
  -8   2   8       19.10       19.36      8.07 o 
  -6   2   8      334.55      323.59     19.10 o 
  -4   2   8     2107.88     2246.05     34.55 o 
  -2   2   8      252.71      262.56     16.10 o 
   0   2   8     1670.38     1733.38     19.65 o 
   2   2   8      478.13      469.18     18.63 o 
   4   2   8       26.77       19.99      6.24 o 
   6   2   8      832.76      827.87     25.51 o 
   8   2   8     1862.58     1775.25     39.83 o 
  10   2   8      570.09      521.87     26.19 o 
  12   2   8       15.88       22.66     12.43 o 
  14   2   8        4.57        9.92     12.79 o 
 -15   3   8       26.34       36.59     11.69 o 
 -13   3   8        7.66       14.46      9.91 o 
 -11   3   8       31.35       21.63     11.68 o 
  -9   3   8       37.86       31.88     11.27 o 
  -7   3   8        0.14        5.13     10.03 o 
  -5   3   8     1145.53     1251.05     32.85 o 
  -3   3   8       88.23      113.37     12.43 o 
  -1   3   8       23.77       29.26      7.34 o 
   1   3   8     1986.63     1919.58     37.36 o 
   3   3   8        2.23        7.03      6.35 o 
   5   3   8      527.99      519.43     22.09 o 
   7   3   8       89.58       85.24     12.06 o 
   9   3   8     1812.38     1748.17     45.31 o 
  11   3   8        2.76        9.10     12.38 o 
  13   3   8       31.93       26.80     12.84 o 
 -12   4   8        1.30       10.59     10.59 o 
 -10   4   8       36.92       27.64     13.15 o 
  -8   4   8        4.25        0.95     12.60 o 
  -6   4   8        2.64       15.77     12.84 o 
  -4   4   8      701.86      698.56     30.10 o 
  -2   4   8      130.20      120.95     12.55 o 
   0   4   8      373.66      366.87     14.36 o 
   2   4   8      184.52      176.81     16.69 o 
   4   4   8       11.67       16.38     10.99 o 
   6   4   8       24.68       35.89     11.53 o 
   8   4   8       26.73       35.13     13.79 o 
  10   4   8       63.97       73.20     17.69 o 
  12   4   8        5.57        3.46     14.79 o 
 -11   5   8        0.53       11.93     11.93 o 
  -9   5   8        0.79       14.98     14.98 o 
  -7   5   8       96.13      116.03     18.80 o 
  -5   5   8       47.70       45.33     16.40 o 
  -3   5   8       39.47       32.55     15.86 o 
  -1   5   8      336.01      314.61     23.64 o 
   1   5   8        0.99       10.40     11.58 o 
   3   5   8       34.15       26.50     13.14 o 
   5   5   8       54.66       65.40     13.83 o 
   7   5   8        0.71       17.91     11.57 o 
   9   5   8        0.54        1.07     13.53 o 
  -6   6   8        2.10        8.21     14.04 o 
  -4   6   8       10.73        1.09     15.44 o 
  -2   6   8        6.11       16.56     13.34 o 
   0   6   8       10.58       27.37      8.05 o 
   2   6   8        1.70        1.89     11.13 o 
   4   6   8        1.22        5.91     12.01 o 
   6   6   8       12.44        2.11     13.70 o 
 -15   1   9       88.49       96.13     15.29 o 
 -13   1   9       33.19       31.12     10.54 o 
 -11   1   9        0.51        2.16      8.41 o 
  -9   1   9       65.78       64.26     11.20 o 
  -7   1   9        9.22        2.20      7.40 o 
  -5   1   9     8475.04     8655.98     63.95 o 
  -3   1   9     2506.80     2762.30     33.12 o 
  -1   1   9     1038.32     1011.85     20.88 o 
   1   1   9      762.31      728.71     18.91 o 
   3   1   9     1500.98     1592.89     22.93 o 
   5   1   9      585.17      580.58     23.92 o 
   7   1   9      158.53      191.52     13.37 o 
   9   1   9      210.15      215.06     15.40 o 
  11   1   9      799.32      756.73     29.41 o 
  13   1   9       60.34       55.74     14.08 o 
  15   1   9        0.11        1.04     11.44 o 
 -16   2   9       24.76       20.27     12.82 o 
 -14   2   9       34.77       41.24     10.85 o 
 -12   2   9        0.05        5.97     10.02 o 
 -10   2   9      133.27      111.47     13.45 o 
  -8   2   9        4.13        6.04      9.06 o 
  -6   2   9      760.85      734.22     25.44 o 
  -4   2   9     3930.53     4064.24     47.79 o 
  -2   2   9     1709.88     1882.69     30.69 o 
   0   2   9     1531.23     1451.34     18.95 o 
   2   2   9     1279.19     1249.52     24.88 o 
   4   2   9        0.00        4.25      5.54 o 
   6   2   9     1507.27     1420.17     33.73 o 
   8   2   9      463.40      530.48     23.55 o 
  10   2   9      730.08      731.62     30.35 o 
  12   2   9       23.56       29.80     12.43 o 
  14   2   9       10.06       33.05     11.16 o 
 -13   3   9        0.04        2.93     11.80 o 
 -11   3   9        0.51       10.20     10.20 o 
  -9   3   9        7.47       15.07     10.68 o 
  -7   3   9       19.42       14.45     11.68 o 
  -5   3   9       39.40       34.17     11.96 o 
  -3   3   9       94.70      108.00     13.86 o 
  -1   3   9       87.37      107.75     10.94 o 
   1   3   9      161.71      180.31     13.86 o 
   3   3   9      259.10      290.99     16.19 o 
   5   3   9      124.67      146.62     13.95 o 
   7   3   9        2.94       11.11     11.71 o 
   9   3   9      227.55      271.75     21.61 o 
  11   3   9        5.20       23.62     12.51 o 
  13   3   9       20.71       11.22     15.70 o 
 -12   4   9        2.55        0.00     12.21 o 
 -10   4   9       32.78       16.12     13.45 o 
  -8   4   9        5.06        2.86     10.68 o 
  -6   4   9      913.00      964.62     35.91 o 
  -4   4   9      274.94      232.68     21.49 o 
  -2   4   9      122.29      151.30     13.80 o 
   0   4   9      135.95      136.42     10.60 o 
   2   4   9        2.05        3.71      8.98 o 
   4   4   9        0.38        1.59      9.24 o 
   6   4   9       50.30       42.76     13.24 o 
   8   4   9      102.98      110.05     16.06 o 
  10   4   9       46.28       35.85     14.90 o 
  12   4   9        1.15       11.48     12.01 o 
  -9   5   9        5.03        6.65     11.88 o 
  -7   5   9        2.30        3.28     14.06 o 
  -5   5   9      115.74      101.23     19.47 o 
  -3   5   9        3.32       16.42     11.99 o 
  -1   5   9        2.00        8.02     12.42 o 
   1   5   9       10.43        7.79     10.79 o 
   3   5   9       11.31       15.13      9.95 o 
   5   5   9       46.64       50.35     12.48 o 
   7   5   9       12.05        9.56     12.64 o 
   9   5   9        2.41       13.54     13.54 o 
  -6   6   9        1.51       11.81     12.14 o 
  -4   6   9        6.00        5.61     13.51 o 
  -2   6   9       16.06       24.79     13.11 o 
   0   6   9        0.05        2.01      8.45 o 
   2   6   9        0.25       11.92     11.92 o 
   4   6   9       17.19       27.44     11.69 o 
 -16   0  10        1.16        0.00      9.32 o 
 -14   0  10      204.98      183.52     15.85 o 
 -12   0  10        2.65        7.36      8.83 o 
 -10   0  10        0.01        5.93      8.26 o 
  -8   0  10      847.66      846.29     25.26 o 
  -6   0  10     1114.10     1319.36     27.87 o 
  -4   0  10      933.20      873.63     20.55 o 
  -2   0  10     3018.00     2673.80     30.28 o 
   0   0  10     6220.75     6590.05     54.11 o 
   2   0  10     2758.85     2649.29     31.26 o 
   4   0  10    27402.80    27036.47    481.64 o 
   6   0  10      749.18      640.41     21.14 o 
   8   0  10     1457.66     1660.80     35.69 o 
  10   0  10      226.05      194.39     17.93 o 
  12   0  10     1359.82     1408.99     41.21 o 
  14   0  10      100.22       93.03     14.37 o 
 -15   1  10       36.24       16.51     13.82 o 
 -13   1  10       24.34        3.36     10.81 o 
 -11   1  10        0.28        0.76      7.89 o 
  -9   1  10        5.11        8.12      8.12 o 
  -7   1  10      598.12      626.50     22.84 o 
  -5   1  10     1762.24     1794.15     31.51 o 
  -3   1  10     1328.29     1368.47     25.02 o 
  -1   1  10       20.54       20.12      7.34 o 
   1   1  10     1017.46     1134.06     20.75 o 
   3   1  10       38.78       48.95      6.45 o 
   5   1  10     3447.30     3710.55     44.47 o 
   7   1  10     1422.75     1401.00     32.70 o 
   9   1  10        0.51        0.00      8.71 o 
  11   1  10       16.95       24.43     12.16 o 
  13   1  10        4.34        5.00     11.78 o 
  15   1  10        1.84       11.70     11.70 o 
 -14   2  10        0.09        9.31      9.31 o 
 -12   2  10       15.84       16.64     10.56 o 
 -10   2  10        0.93        3.16      9.13 o 
  -8   2  10        5.47        7.62      9.61 o 
  -6   2  10     1052.25      915.31     28.62 o 
  -4   2  10     1683.34     1788.27     33.80 o 
  -2   2  10      190.01      157.31     11.47 o 
   0   2  10     1427.22     1388.36     19.35 o 
   2   2  10     2056.27     1992.42     32.11 o 
   4   2  10      293.95      294.30     17.29 o 
   6   2  10       93.50       71.13     12.27 o 
   8   2  10       61.61       50.66     12.58 o 
  10   2  10      213.70      251.24     19.59 o 
  12   2  10       84.06      100.70     14.58 o 
  14   2  10        5.95        8.84     13.30 o 
 -13   3  10        1.85        9.86      9.86 o 
 -11   3  10        4.91        7.48     11.00 o 
  -9   3  10      291.96      326.90     22.09 o 
  -7   3  10      129.88      150.86     15.90 o 
  -5   3  10     1218.33     1225.90     33.22 o 
  -3   3  10        1.02        8.96      8.96 o 
  -1   3  10      359.49      315.34     17.33 o 
   1   3  10       26.36       25.45      7.94 o 
   3   3  10       68.27       66.56     13.30 o 
   5   3  10        0.33        7.21      8.05 o 
   7   3  10      426.62      399.96     23.43 o 
   9   3  10      102.26       84.79     16.81 o 
  11   3  10       25.29        7.23     12.51 o 
  13   3  10       14.35       20.26     12.33 o 
 -12   4  10        5.10       12.30     12.30 o 
 -10   4  10        1.83       10.27     12.39 o 
  -8   4  10       23.03        4.90     13.72 o 
  -6   4  10      672.83      726.55     31.82 o 
  -4   4  10      181.70      187.98     18.28 o 
  -2   4  10       13.41        9.20     12.34 o 
   0   4  10      264.91      236.25     12.40 o 
   2   4  10       50.18       50.27     11.17 o 
   4   4  10       52.71       41.39     11.71 o 
   6   4  10        0.91        0.00     11.77 o 
   8   4  10       18.60       10.01     15.48 o 
  10   4  10       16.13       41.64     13.73 o 
  12   4  10       11.54       21.81     11.27 o 
  -9   5  10        3.58        3.38     13.65 o 
  -7   5  10       47.31       51.10     14.78 o 
  -5   5  10        0.74       14.82     18.29 o 
  -3   5  10      141.23      130.19     18.32 o 
  -1   5  10       82.17       82.45     16.30 o 
   1   5  10       59.99       35.80     12.32 o 
   3   5  10        1.59        5.44     10.78 o 
   5   5  10       14.24       26.37     11.58 o 
   7   5  10        4.71       19.17     12.79 o 
   9   5  10       43.07       50.86     13.42 o 
  -6   6  10        0.07        9.46     13.40 o 
  -4   6  10        5.38       10.09     14.77 o 
  -2   6  10        0.03        2.09     13.74 o 
   0   6  10        0.28        1.07      7.91 o 
   2   6  10        6.78        6.59     11.83 o 
   4   6  10       78.53       81.77     13.88 o 
 -15   1  11        0.00       11.10     11.10 o 
 -13   1  11        3.22        5.18     10.78 o 
 -11   1  11       33.75       42.65     11.72 o 
  -9   1  11       45.29       23.86      9.89 o 
  -7   1  11       69.50       94.06     10.80 o 
  -5   1  11     1494.49     1570.97     30.38 o 
  -3   1  11     5586.48     5715.77     51.52 o 
  -1   1  11     4188.60     4613.56     44.25 o 
   1   1  11      588.69      544.90     19.59 o 
   3   1  11      132.06      138.31     10.66 o 
   5   1  11     1144.90     1079.37     27.10 o 
   7   1  11     1022.35     1011.40     28.56 o 
   9   1  11      362.26      419.24     21.65 o 
  11   1  11      165.05      163.36     17.36 o 
  13   1  11      115.64      129.89     16.35 o 
  15   1  11        5.17       17.46     10.64 o 
 -14   2  11       15.71       29.53     10.72 o 
 -12   2  11        5.48        5.34      9.72 o 
 -10   2  11       14.36       20.20     10.10 o 
  -8   2  11        0.02        7.21     10.30 o 
  -6   2  11       35.21       33.71     10.87 o 
  -4   2  11        7.82        9.50      9.98 o 
  -2   2  11     1904.89     1986.67     34.38 o 
   0   2  11       11.24        2.51      7.64 o 
   2   2  11      697.25      870.65     24.10 o 
   4   2  11      130.26      118.11      9.62 o 
   6   2  11      995.86      928.41     28.29 o 
   8   2  11      485.76      525.45     22.74 o 
  10   2  11        8.88       18.95     12.40 o 
  12   2  11        0.82       11.15     11.15 o 
  14   2  11        4.01       11.06     11.37 o 
 -13   3  11        0.76        6.02     12.25 o 
 -11   3  11        2.63        5.74     11.48 o 
  -9   3  11       11.32       14.24     12.48 o 
  -7   3  11      143.97      151.10     17.10 o 
  -5   3  11       12.57        5.89     12.40 o 
  -3   3  11      336.13      394.47     20.43 o 
  -1   3  11       46.64       47.57     10.44 o 
   1   3  11        3.26        3.68      6.78 o 
   3   3  11      140.31      126.39     12.04 o 
   5   3  11       90.20       83.38     11.96 o 
   7   3  11       24.25       29.65     17.21 o 
   9   3  11      348.19      322.35     23.61 o 
  11   3  11       11.56        9.54     11.13 o 
  13   3  11        4.95       15.78     11.78 o 
 -12   4  11        4.39        6.35     12.19 o 
 -10   4  11       35.54       39.86     14.56 o 
  -8   4  11        0.07       22.17     11.74 o 
  -6   4  11       81.27      113.88     19.24 o 
  -4   4  11       57.16       80.10     14.80 o 
  -2   4  11      329.74      298.50     20.84 o 
   0   4  11       32.34       21.84      7.86 o 
   2   4  11       40.76       36.17     10.55 o 
   4   4  11       59.54       54.92     12.00 o 
   6   4  11       58.29       67.54     13.09 o 
   8   4  11       65.65       51.15     17.09 o 
  10   4  11       14.69        4.44     13.66 o 
  -9   5  11        2.41        5.67     12.77 o 
  -7   5  11        6.92        2.22     14.50 o 
  -5   5  11       59.09       53.38     16.38 o 
  -3   5  11       31.03       36.31     12.76 o 
  -1   5  11      107.89      118.45     16.30 o 
   1   5  11       75.11       83.67     13.27 o 
   3   5  11       15.32       16.32     10.84 o 
   5   5  11       17.34       19.66     11.09 o 
   7   5  11       24.24        2.14     15.14 o 
   9   5  11        2.37       24.79     11.93 o 
  -4   6  11       12.16       23.52     13.63 o 
  -2   6  11       12.94       18.40     13.43 o 
   0   6  11       32.93       21.51      8.27 o 
   2   6  11       42.63       32.66     12.51 o 
   4   6  11        1.70        1.93     11.97 o 
 -16   0  12       14.45        2.46      9.60 o 
 -14   0  12       62.70       65.30     12.23 o 
 -12   0  12        4.13        2.30      8.59 o 
 -10   0  12      288.11      297.41     20.60 o 
  -8   0  12     1485.74     1582.26     35.69 o 
  -6   0  12     1922.41     1969.84     34.59 o 
  -4   0  12     1439.49     1139.17     24.27 o 
  -2   0  12     3007.32     3168.65     35.83 o 
   0   0  12       24.61       49.51     11.45 o 
   2   0  12      850.08      907.51     25.79 o 
   4   0  12     3832.04     3532.06     42.59 o 
   6   0  12      233.58      234.66     16.42 o 
   8   0  12      442.28      427.51     22.13 o 
  10   0  12        3.97       16.11     10.52 o 
  12   0  12      105.51      102.67     15.58 o 
  14   0  12       23.24       36.20     10.67 o 
 -15   1  12        2.07        5.53     10.16 o 
 -13   1  12        5.43       14.90     10.04 o 
 -11   1  12        0.56       13.62      8.50 o 
  -9   1  12      178.93      154.99     15.68 o 
  -7   1  12      737.84      689.05     24.58 o 
  -5   1  12        0.53        6.92      7.40 o 
  -3   1  12      457.55      446.39     18.33 o 
  -1   1  12      485.27      474.98     17.20 o 
   1   1  12      730.73      666.97     22.32 o 
   3   1  12        7.07        0.48      6.61 o 
   5   1  12       95.33       92.22     11.16 o 
   7   1  12      386.39      388.43     19.84 o 
   9   1  12      491.43      508.35     24.65 o 
  11   1  12       22.20        7.28     11.03 o 
  13   1  12       10.37       18.51     11.26 o 
  15   1  12        1.68        9.79     11.16 o 
 -14   2  12        2.08       11.52     11.52 o 
 -12   2  12        0.64        5.45     10.27 o 
 -10   2  12       56.88       42.58     12.68 o 
  -8   2  12      292.69      298.34     20.51 o 
  -6   2  12      255.33      210.00     16.05 o 
  -4   2  12       82.87       77.21     11.20 o 
  -2   2  12      649.93      636.73     21.77 o 
   0   2  12        1.27       10.51      6.57 o 
   2   2  12        3.82        6.93      6.93 o 
   4   2  12      438.28      446.34     19.69 o 
   6   2  12      229.31      225.69     15.88 o 
   8   2  12     2153.57     2127.01     46.88 o 
  10   2  12      256.74      219.32     19.14 o 
  12   2  12       13.39        4.13     12.27 o 
  14   2  12       17.77        0.00     12.97 o 
 -13   3  12       15.37       17.20     12.61 o 
 -11   3  12       45.59       41.96     12.95 o 
  -9   3  12      111.44       83.22     15.86 o 
  -7   3  12       29.91        6.76     13.01 o 
  -5   3  12        2.47        1.47     11.81 o 
  -3   3  12      951.81      981.52     30.81 o 
  -1   3  12       51.07       52.07     10.54 o 
   1   3  12      380.84      361.79     18.20 o 
   3   3  12      182.36      174.26     15.86 o 
   5   3  12      332.32      304.22     18.01 o 
   7   3  12     3458.04     3792.38     61.19 o 
   9   3  12       42.92       64.38     17.63 o 
  11   3  12       37.93       38.44     14.38 o 
  13   3  12        0.65        0.00     10.73 o 
 -12   4  12        0.10        4.32     12.75 o 
 -10   4  12       27.29       37.33     14.24 o 
  -8   4  12       14.22       18.49     13.57 o 
  -6   4  12       11.87       45.23     13.93 o 
  -4   4  12        1.89        4.47     11.35 o 
  -2   4  12      396.07      431.35     23.01 o 
   0   4  12       92.93       92.07      8.56 o 
   2   4  12        6.58        0.78      8.72 o 
   4   4  12        0.00        0.00     11.36 o 
   6   4  12      199.67      216.09     19.21 o 
   8   4  12      125.23      108.98     18.30 o 
  10   4  12        4.50        1.09     12.82 o 
  -9   5  12        3.13        2.28     13.14 o 
  -7   5  12        8.03       28.48     14.77 o 
  -5   5  12        3.10        9.74     12.21 o 
  -3   5  12        5.18       31.65     12.24 o 
  -1   5  12        2.35        8.23     11.08 o 
   1   5  12       97.89      134.85     16.01 o 
   3   5  12       51.95       47.54     12.62 o 
   5   5  12       13.16       24.75     11.12 o 
   7   5  12        0.12        0.24     11.72 o 
  -4   6  12        0.51       14.04     14.04 o 
  -2   6  12        5.06       25.33     12.72 o 
   0   6  12        2.67        8.46      9.92 o 
   2   6  12        6.06       10.20     10.63 o 
 -15   1  13       17.83       33.49      9.96 o 
 -13   1  13       13.43        9.81      9.50 o 
 -11   1  13        3.21        8.21      9.84 o 
  -9   1  13       16.28       20.64     10.26 o 
  -7   1  13       71.42       42.20     10.93 o 
  -5   1  13       70.10       68.48     11.98 o 
  -3   1  13     1292.32     1439.86     28.85 o 
  -1   1  13      129.65      129.85     11.32 o 
   1   1  13      250.70      251.84     12.82 o 
   3   1  13      760.49      696.45     22.82 o 
   5   1  13      694.02      682.25     23.84 o 
   7   1  13       12.94        6.47      9.57 o 
   9   1  13      556.91      623.45     27.07 o 
  11   1  13        5.15       12.24     10.87 o 
  13   1  13        4.65        2.14     12.16 o 
 -14   2  13        4.77        7.79      9.71 o 
 -12   2  13        0.59        3.74     10.16 o 
 -10   2  13        8.83       12.97     11.71 o 
  -8   2  13       11.54       25.81     13.32 o 
  -6   2  13       22.41       49.45     12.21 o 
  -4   2  13      465.56      552.68     22.10 o 
  -2   2  13       21.31        7.92      8.87 o 
   0   2  13       45.97       21.02     13.29 o 
   2   2  13      359.26      355.51     17.31 o 
   4   2  13      789.82      803.89     25.88 o 
   6   2  13      167.58      188.91     16.31 o 
   8   2  13        0.00        1.67     11.84 o 
  10   2  13       21.92        4.78     12.80 o 
  12   2  13       15.95       38.91     11.57 o 
  14   2  13        4.34        8.88     11.58 o 
 -13   3  13        4.44       15.32     11.35 o 
 -11   3  13        8.83       18.95     12.53 o 
  -9   3  13       93.34      102.74     17.48 o 
  -7   3  13       52.28       41.65     15.77 o 
  -5   3  13      135.86      114.89     15.74 o 
  -3   3  13       77.77       87.73     14.06 o 
  -1   3  13        1.61        4.03      8.08 o 
   1   3  13       31.88       39.49      9.24 o 
   3   3  13       13.91        4.96     11.21 o 
   5   3  13        1.95        4.86     10.17 o 
   7   3  13        9.04       18.82     18.82 o 
   9   3  13       50.48       23.95     14.48 o 
  11   3  13        0.84       13.54     13.54 o 
 -12   4  13        1.99       13.08     11.88 o 
 -10   4  13       35.40       39.20     15.34 o 
  -8   4  13       13.60       47.30     15.12 o 
  -6   4  13       27.19        8.85     12.90 o 
  -4   4  13       35.61       32.40     13.56 o 
  -2   4  13       32.96       29.68     11.42 o 
   0   4  13       12.84       21.41      7.57 o 
   2   4  13        8.22        2.41      9.74 o 
   4   4  13       10.33        6.92     10.93 o 
   6   4  13       99.52      106.77     16.76 o 
   8   4  13      271.76      210.48     23.28 o 
  10   4  13        3.88        1.07     13.13 o 
  -9   5  13        1.82        7.00     14.56 o 
  -7   5  13        3.75       14.85     14.85 o 
  -5   5  13       38.51       22.82     17.02 o 
  -3   5  13       21.72       10.93     14.25 o 
  -1   5  13       43.27       40.49     13.60 o 
   1   5  13       86.73      100.12     14.33 o 
   3   5  13       23.61       20.32     12.72 o 
   5   5  13       15.64       15.94     12.06 o 
   7   5  13        0.01        3.17     11.58 o 
  -4   6  13        2.36       23.16     12.28 o 
  -2   6  13       21.32        5.99     12.55 o 
   0   6  13        0.10        4.34      7.71 o 
   2   6  13        4.20       21.96      9.48 o 
 -14   0  14        3.16       10.34     10.34 o 
 -12   0  14       18.89       22.46     11.07 o 
 -10   0  14       87.81      123.23     14.49 o 
  -8   0  14      201.78      200.99     14.87 o 
  -6   0  14      125.66      106.44     12.33 o 
  -4   0  14     2516.29     3011.90     39.98 o 
  -2   0  14      837.64      893.77     20.46 o 
   0   0  14     1101.45      972.87     19.36 o 
   2   0  14      490.61      518.18     13.86 o 
   4   0  14      710.25      863.91     24.42 o 
   6   0  14       38.66       38.90      8.62 o 
   8   0  14     1013.55      899.90     30.47 o 
  10   0  14      108.82      115.17     13.76 o 
  12   0  14      281.79      235.09     20.33 o 
  14   0  14       21.90       33.45     14.56 o 
 -15   1  14        4.41        5.59     11.27 o 
 -13   1  14        0.06       12.82      9.28 o 
 -11   1  14       88.37      118.07     12.85 o 
  -9   1  14        9.35        3.83     11.84 o 
  -7   1  14      805.49      797.23     27.05 o 
  -5   1  14      320.91      290.06     17.19 o 
  -3   1  14     1851.32     1969.42     35.01 o 
  -1   1  14       11.97        7.61      7.61 o 
   1   1  14      415.66      422.89     20.26 o 
   3   1  14      192.33      201.88     14.42 o 
   5   1  14      943.88     1106.89     29.74 o 
   7   1  14      101.22       79.41     13.13 o 
   9   1  14      177.36      138.55     17.27 o 
  11   1  14       10.07       13.52     11.38 o 
  13   1  14       78.41       70.37     14.60 o 
 -14   2  14        1.33       18.71     10.59 o 
 -12   2  14        0.02       11.44     11.44 o 
 -10   2  14       78.18      106.05     17.78 o 
  -8   2  14       87.06      115.35     14.74 o 
  -6   2  14      715.57      651.56     27.35 o 
  -4   2  14        3.50        8.47      8.83 o 
  -2   2  14      189.70      191.60     14.31 o 
   0   2  14      236.78      250.05     10.26 o 
   2   2  14     1673.38     1471.55     34.02 o 
   4   2  14      206.19      213.08     17.29 o 
   6   2  14      741.62      752.10     28.49 o 
   8   2  14       35.82       27.31     12.94 o 
  10   2  14       11.80       14.71     12.39 o 
  12   2  14        3.32       17.07     11.52 o 
 -13   3  14       10.96        6.24     14.15 o 
 -11   3  14        1.54        3.10     12.09 o 
  -9   3  14      121.26      126.15     18.24 o 
  -7   3  14      568.12      543.81     28.65 o 
  -5   3  14      287.72      302.63     20.65 o 
  -3   3  14      458.88      462.20     21.86 o 
  -1   3  14       61.66       40.34      9.65 o 
   1   3  14       28.48       18.88     10.01 o 
   3   3  14     1061.19      953.23     30.38 o 
   5   3  14       10.98        5.79     12.29 o 
   7   3  14     2308.86     2319.08     54.00 o 
   9   3  14        3.53        7.19     12.53 o 
  11   3  14      109.06      112.86     16.84 o 
 -12   4  14        0.33        2.18     12.78 o 
 -10   4  14       19.68       13.28     13.84 o 
  -8   4  14        6.36       20.47     12.69 o 
  -6   4  14      174.75      160.20     19.67 o 
  -4   4  14        2.51       15.70     11.18 o 
  -2   4  14        1.45       16.07      9.72 o 
   0   4  14      170.90      160.36     10.82 o 
   2   4  14       68.51       55.29     13.12 o 
   4   4  14       97.47       95.25     12.72 o 
   6   4  14      113.11      125.44     17.58 o 
   8   4  14       47.04       46.92     14.60 o 
  10   4  14       63.26       78.67     15.95 o 
  -9   5  14        3.20       14.08     14.41 o 
  -7   5  14       19.52       20.93     13.65 o 
  -5   5  14       57.51       84.45     16.97 o 
  -3   5  14       37.90       41.10     13.23 o 
  -1   5  14       14.60       12.03     13.45 o 
   1   5  14        4.26        7.17     11.30 o 
   3   5  14       77.12       82.63     13.96 o 
   5   5  14        4.30        2.00     12.81 o 
   7   5  14       17.40       36.52     13.61 o 
  -2   6  14        0.44        5.00      9.66 o 
   0   6  14        0.99        3.41      7.46 o 
 -15   1  15        7.34        2.81     10.70 o 
 -13   1  15        2.33        3.72     10.86 o 
 -11   1  15        5.50       23.69     12.12 o 
  -9   1  15      467.04      466.78     23.84 o 
  -7   1  15      533.17      637.94     25.51 o 
  -5   1  15        0.45        1.93      9.05 o 
  -3   1  15       23.53        1.79      9.92 o 
  -1   1  15      145.50      134.84     11.42 o 
   1   1  15     1841.01     1867.96     33.90 o 
   3   1  15      150.77      169.35     11.92 o 
   5   1  15       10.31       29.52      9.68 o 
   7   1  15      555.28      502.53     23.15 o 
   9   1  15      228.83      198.95     17.54 o 
  11   1  15       11.85        5.94     12.44 o 
  13   1  15       23.95        9.60     12.08 o 
 -14   2  15        0.05        7.94     10.50 o 
 -12   2  15        0.53        4.92      9.94 o 
 -10   2  15      160.20      132.66     20.50 o 
  -8   2  15      135.12      155.67     18.21 o 
  -6   2  15      654.38      638.45     26.81 o 
  -4   2  15      226.14      200.68     15.85 o 
  -2   2  15      301.08      385.48     19.02 o 
   0   2  15        3.13        0.55      6.90 o 
   2   2  15       14.28       17.70     10.75 o 
   4   2  15      107.99      102.66     16.25 o 
   6   2  15      416.17      364.65     21.99 o 
   8   2  15      122.93      129.82     14.84 o 
  10   2  15      101.10      101.75     15.19 o 
  12   2  15       44.78       71.22     14.99 o 
 -13   3  15        1.92       13.74     13.74 o 
 -11   3  15       15.46        0.99     12.51 o 
  -9   3  15        2.65        2.98     14.56 o 
  -7   3  15       19.73       30.61     15.67 o 
  -5   3  15       52.18       55.79     13.60 o 
  -3   3  15        2.17        0.00     10.18 o 
  -1   3  15      270.41      289.74     18.89 o 
   1   3  15       74.04       86.48     12.47 o 
   3   3  15        3.24       13.93     12.78 o 
   5   3  15      150.45      112.62     16.24 o 
   7   3  15      119.71      120.34     20.32 o 
   9   3  15        0.01        5.17     11.13 o 
  11   3  15       12.77        2.26     13.32 o 
 -10   4  15        8.06       26.95     14.86 o 
  -8   4  15        0.80       27.36     11.78 o 
  -6   4  15        6.51        9.21     13.21 o 
  -4   4  15        3.66        8.48     13.78 o 
  -2   4  15       11.77        6.94     10.85 o 
   0   4  15      125.88      125.96     10.22 o 
   2   4  15       13.95        1.72     10.31 o 
   4   4  15       17.16       10.94     14.12 o 
   6   4  15        0.30       13.91     11.79 o 
   8   4  15       25.35       19.40     15.45 o 
  10   4  15       28.31       41.70     15.17 o 
  -7   5  15        3.64       22.28     13.55 o 
  -5   5  15        7.54        6.60     15.54 o 
  -3   5  15        2.93        8.08     13.17 o 
  -1   5  15      107.55       75.48     16.38 o 
   1   5  15       10.63       21.76     11.36 o 
   3   5  15        0.49        9.33     10.87 o 
   5   5  15        2.99        8.01     13.29 o 
   7   5  15        5.78        4.28     12.76 o 
 -14   0  16        0.00        0.33      8.93 o 
 -12   0  16       28.10       30.30     11.02 o 
 -10   0  16       82.04       57.07     12.62 o 
  -8   0  16      505.48      477.76     27.27 o 
  -6   0  16      415.94      397.74     20.24 o 
  -4   0  16     2428.82     2180.23     36.83 o 
  -2   0  16      740.82      762.11     26.66 o 
   0   0  16      241.37      218.28     14.57 o 
   2   0  16     5064.05     5375.08     56.62 o 
   4   0  16       84.34      107.78     11.33 o 
   6   0  16        3.42        9.36      9.36 o 
   8   0  16      639.44      706.77     29.57 o 
  10   0  16     1759.79     1584.57     43.79 o 
  12   0  16       29.94       26.90      8.31 o 
 -15   1  16        0.05       10.46     11.14 o 
 -13   1  16        2.91        9.50     11.31 o 
 -11   1  16      103.30       95.15     16.12 o 
  -9   1  16       30.04       35.09     12.68 o 
  -7   1  16        5.85       10.52     11.60 o 
  -5   1  16      134.21      165.23     14.53 o 
  -3   1  16      709.43      728.08     24.42 o 
  -1   1  16       30.26       18.10     18.10 o 
   1   1  16        0.01       11.54     11.54 o 
   3   1  16      585.03      615.18     26.27 o 
   5   1  16      988.02     1009.69     30.69 o 
   7   1  16       23.17       32.61      9.98 o 
   9   1  16       57.57       70.75     12.83 o 
  11   1  16        0.05        2.99     10.99 o 
  13   1  16       35.50       31.08     13.06 o 
 -14   2  16        4.62        8.04     11.13 o 
 -12   2  16        0.02       15.01     10.76 o 
 -10   2  16       15.74       21.93     12.76 o 
  -8   2  16       72.78       90.65     16.31 o 
  -6   2  16        3.75        6.40     12.32 o 
  -4   2  16      196.63      223.20     15.97 o 
  -2   2  16      426.40      433.80     21.26 o 
   0   2  16        4.57        6.46      6.60 o 
   2   2  16      108.20      115.38     12.76 o 
   4   2  16     1743.43     1828.23     42.12 o 
   6   2  16       33.86       34.72     10.75 o 
   8   2  16       21.50        7.53     13.99 o 
  10   2  16        7.58        9.24     12.34 o 
  12   2  16       72.04       99.30     16.73 o 
 -13   3  16        0.41        2.14     11.16 o 
 -11   3  16        8.38        9.59     13.21 o 
  -9   3  16        5.81       19.53     12.15 o 
  -7   3  16      143.06      145.04     19.33 o 
  -5   3  16        0.54        3.54     11.47 o 
  -3   3  16       38.30       36.63     11.18 o 
  -1   3  16       18.60        8.31     10.37 o 
   1   3  16       65.61       84.74     13.31 o 
   3   3  16      385.97      396.64     21.78 o 
   5   3  16        0.79       16.03     11.94 o 
   7   3  16      181.26      173.81     20.05 o 
   9   3  16        3.72       29.83     10.66 o 
  11   3  16       12.54        9.74      2.98 o 
 -10   4  16       14.33       12.53     16.16 o 
  -8   4  16       14.83       20.05     14.51 o 
  -6   4  16        1.06        3.11     12.23 o 
  -4   4  16      130.59      133.45     17.10 o 
  -2   4  16        7.20        8.85     11.16 o 
   0   4  16       31.24       27.55      8.29 o 
   2   4  16       30.15       38.91     10.71 o 
   4   4  16      230.39      242.15     21.71 o 
   6   4  16       69.08       59.78     15.87 o 
   8   4  16       16.36       31.60     13.00 o 
  -7   5  16       21.64       43.45     13.83 o 
  -5   5  16        1.44       14.32     14.32 o 
  -3   5  16       18.32       38.42     13.40 o 
  -1   5  16       67.08       62.75     13.57 o 
   1   5  16       41.66       30.04     12.52 o 
   3   5  16        0.42        5.64      9.20 o 
   5   5  16       97.44       88.07     16.57 o 
 -13   1  17        4.33        3.88     10.15 o 
 -11   1  17        3.83       14.02     10.82 o 
  -9   1  17      189.67      237.76     19.31 o 
  -7   1  17      148.92      160.82     17.10 o 
  -5   1  17        0.08       23.54     10.80 o 
  -3   1  17       37.60       37.71      8.26 o 
  -1   1  17       38.29       50.64     10.73 o 
   1   1  17       54.11       53.43     11.19 o 
   3   1  17     3216.53     3427.65     51.85 o 
   5   1  17      300.39      298.70     19.91 o 
   7   1  17       75.46       72.00     13.05 o 
   9   1  17       10.54        6.82     11.28 o 
  11   1  17       32.75       33.24     10.11 o 
  13   1  17       31.65       48.50     13.06 o 
 -14   2  17        0.50        6.10     12.18 o 
 -12   2  17        0.40        1.05     11.55 o 
 -10   2  17       72.94       65.74     15.07 o 
  -8   2  17      150.34      157.21     17.29 o 
  -6   2  17      106.51      100.83     14.65 o 
  -4   2  17       48.63       28.77     11.49 o 
  -2   2  17      338.67      300.17     19.58 o 
   0   2  17       77.31       63.57      8.71 o 
   2   2  17       22.25       18.89     10.63 o 
   4   2  17     1776.28     1730.77     43.19 o 
   6   2  17      142.46      181.54     16.98 o 
   8   2  17       60.96       59.84     15.83 o 
  10   2  17        0.18        2.14     12.65 o 
  12   2  17       43.27       61.70     13.80 o 
 -11   3  17        3.91       13.01     12.80 o 
  -9   3  17        5.85       15.17     15.17 o 
  -7   3  17        5.69        6.86     12.01 o 
  -5   3  17       14.46       11.77     11.77 o 
  -3   3  17       26.07        2.46     12.06 o 
  -1   3  17       78.11       92.40     13.36 o 
   1   3  17       19.42        8.64     10.33 o 
   3   3  17       17.46       28.49     12.19 o 
   5   3  17        8.15        6.39     14.53 o 
   7   3  17      100.97      134.11     18.34 o 
   9   3  17       49.09       40.00     13.52 o 
  11   3  17        0.70       24.69     11.52 o 
 -10   4  17        4.26       21.90     11.38 o 
  -8   4  17        4.65       20.38     14.44 o 
  -6   4  17       43.57       33.00     16.80 o 
  -4   4  17      134.80      143.81     17.66 o 
  -2   4  17        3.18       17.11     11.11 o 
   0   4  17      106.87      115.65     11.16 o 
   2   4  17        3.64       11.82     11.82 o 
   4   4  17      366.12      389.62     24.04 o 
   6   4  17       62.84       68.78     14.30 o 
   8   4  17       12.50       13.12     12.81 o 
  -7   5  17       20.06       36.41     15.74 o 
  -5   5  17        0.56        0.00     13.53 o 
  -3   5  17       10.50        5.06     12.14 o 
  -1   5  17        0.40       11.32     10.85 o 
   1   5  17        0.01        0.00     10.75 o 
   3   5  17        3.32       21.60     11.26 o 
   5   5  17       70.55       64.98     14.23 o 
 -14   0  18        4.29        5.60     10.32 o 
 -12   0  18        1.44        9.55     12.25 o 
 -10   0  18       11.61       16.40     11.61 o 
  -8   0  18      674.50      654.62     28.51 o 
  -6   0  18       38.96       46.37     13.35 o 
  -4   0  18      100.06      115.66     13.48 o 
  -2   0  18      273.04      258.26     12.73 o 
   0   0  18       47.67       48.34     10.86 o 
   2   0  18      398.34      375.44     19.61 o 
   4   0  18      155.72      164.15     12.69 o 
   6   0  18        6.03       13.10     13.10 o 
   8   0  18      179.93      163.38     18.31 o 
  10   0  18        7.39       34.63     11.58 o 
  12   0  18        2.32        7.29     12.46 o 
 -13   1  18        0.05       12.33     12.33 o 
 -11   1  18       19.22       14.44     14.22 o 
  -9   1  18        6.64       17.21     12.14 o 
  -7   1  18      205.33      204.77     19.32 o 
  -5   1  18       71.24       90.38     12.64 o 
  -3   1  18       69.24       76.50     12.35 o 
  -1   1  18        4.20       16.81     16.81 o 
   1   1  18       23.63       24.94     11.69 o 
   3   1  18      929.36      993.91     34.15 o 
   5   1  18      379.59      371.10     22.68 o 
   7   1  18      441.19      448.96     26.26 o 
   9   1  18       95.52       96.17     16.62 o 
  11   1  18        1.40        4.23     11.18 o 
 -12   2  18        5.63       23.98     12.73 o 
 -10   2  18      196.10      198.14     21.38 o 
  -8   2  18        3.37        0.00     13.74 o 
  -6   2  18        1.09        2.58     12.16 o 
  -4   2  18        0.10        3.98      9.05 o 
  -2   2  18       14.05        4.47     10.59 o 
   0   2  18       62.68       13.09     30.02 o 
   2   2  18      401.98      415.26     22.54 o 
   4   2  18      270.25      270.86     21.65 o 
   6   2  18      652.52      671.28     29.63 o 
   8   2  18      357.38      382.93     23.99 o 
  10   2  18        2.64        8.69     11.58 o 
  12   2  18       72.68       86.33     16.69 o 
 -11   3  18       19.04       35.28     12.45 o 
  -9   3  18       25.90       24.82     11.77 o 
  -7   3  18        6.19       20.31     13.87 o 
  -5   3  18       24.49       32.62     12.53 o 
  -3   3  18       58.12       48.78     12.67 o 
  -1   3  18      175.79      162.70     17.09 o 
   1   3  18       37.49       26.97      9.70 o 
   3   3  18       14.48       12.10     11.53 o 
   5   3  18      607.86      687.59     29.23 o 
   7   3  18       36.43       48.54     14.66 o 
   9   3  18        9.78        7.68     13.71 o 
 -10   4  18        2.32       14.49     14.49 o 
  -8   4  18        4.71        5.73     14.78 o 
  -6   4  18        7.25        0.00     13.73 o 
  -4   4  18       69.41       41.84     17.59 o 
  -2   4  18        0.07        7.40      9.98 o 
   0   4  18      206.91      172.39     12.88 o 
   2   4  18       42.36       27.07     12.56 o 
   4   4  18       66.66       37.50     15.56 o 
   6   4  18        4.62        1.04     12.93 o 
   8   4  18       21.63       35.15     14.11 o 
  -5   5  18        0.68        6.62     12.73 o 
  -3   5  18        3.07       10.12     11.30 o 
  -1   5  18       25.85       26.39     12.60 o 
   1   5  18        0.01       12.15     12.15 o 
   3   5  18       12.85        1.87     10.14 o 
   5   5  18        5.31        1.96     12.52 o 
 -13   1  19        5.53       10.05     14.44 o 
 -11   1  19        5.52       16.89     12.84 o 
  -9   1  19        0.41        9.42     10.95 o 
  -7   1  19       65.25       55.64     14.09 o 
  -5   1  19        8.84        3.15     11.78 o 
  -3   1  19        3.60        5.80      1.67 o 
  -1   1  19      157.61      218.67     17.42 o 
   1   1  19      221.87      200.09     16.88 o 
   3   1  19       15.88       27.89     14.13 o 
   5   1  19      151.08      174.32     17.47 o 
   7   1  19      221.93      218.96     19.25 o 
   9   1  19        8.99        1.04     11.96 o 
  11   1  19       38.94       32.47     12.18 o 
 -12   2  19        9.69       25.38     11.86 o 
 -10   2  19        6.03       24.93     14.37 o 
  -8   2  19       30.41       21.55     15.13 o 
  -6   2  19        1.02        9.05     11.14 o 
  -4   2  19       68.90       62.26     10.70 o 
  -2   2  19       12.56        7.75     10.91 o 
   0   2  19       36.06      103.95    119.42 o 
   2   2  19      887.69      828.82     31.67 o 
   4   2  19        0.07       10.55     11.98 o 
   6   2  19       29.53       26.92     13.22 o 
   8   2  19        0.27        3.15     12.64 o 
  10   2  19       30.50        7.66     12.37 o 
 -11   3  19        7.51        0.00     11.94 o 
  -9   3  19        4.72       13.26     14.55 o 
  -7   3  19        5.92       35.39     12.87 o 
  -5   3  19       30.03       27.88     13.46 o 
  -3   3  19       64.44       65.58     12.31 o 
  -1   3  19       39.04       64.09     13.04 o 
   1   3  19        8.82       33.94     10.50 o 
   3   3  19        3.34       12.67     12.67 o 
   5   3  19        5.00       18.53     14.78 o 
   7   3  19       12.67       12.61     11.49 o 
   9   3  19        9.57        3.32     13.40 o 
  -8   4  19        1.94        5.84     13.59 o 
  -6   4  19       21.31       26.34     15.62 o 
  -4   4  19       31.55       12.16     14.60 o 
  -2   4  19       17.20       28.13     11.69 o 
   0   4  19        6.94       18.15     12.21 o 
   2   4  19       66.37       49.64     13.55 o 
   4   4  19        0.21       13.30     13.30 o 
   6   4  19      241.02      199.61     21.22 o 
   8   4  19        0.01        0.66     10.50 o 
  -5   5  19        0.08        4.40     13.82 o 
  -3   5  19        8.75        8.09     12.48 o 
  -1   5  19        1.34        0.90     11.58 o 
   1   5  19       10.88       10.05     10.91 o 
   3   5  19       14.59       10.32     11.70 o 
 -14   0  20       10.35        1.92     12.69 o 
 -12   0  20       13.44       11.06     15.73 o 
 -10   0  20      144.95      151.48     21.34 o 
  -8   0  20      274.81      304.40     22.66 o 
  -6   0  20      267.11      255.56     17.13 o 
  -4   0  20       49.11       49.22     11.00 o 
  -2   0  20      136.06      124.89     12.70 o 
   0   0  20      143.92      141.41     18.12 o 
   2   0  20        3.68        5.03     10.17 o 
   4   0  20      197.47      195.40     16.66 o 
   6   0  20      594.85      664.77     28.41 o 
   8   0  20      255.00      235.98     19.85 o 
  10   0  20       58.18       64.59     16.16 o 
  12   0  20      149.88      142.74     18.08 o 
 -13   1  20        1.59        1.73      0.50 o 
 -11   1  20       38.75       48.90     14.91 o 
  -9   1  20       85.55       56.55     16.89 o 
  -7   1  20      428.06      402.05     25.82 o 
  -5   1  20        3.49       14.19      9.82 o 
  -3   1  20        0.42        0.00      8.75 o 
  -1   1  20      461.29      456.77     32.91 o 
   1   1  20       31.59       18.32     18.32 o 
   3   1  20      106.55      116.85     16.94 o 
   5   1  20       41.75       51.42     13.35 o 
   7   1  20      497.95      544.79     28.01 o 
   9   1  20       32.09       31.93     14.48 o 
  11   1  20        3.71       10.98     12.77 o 
 -12   2  20       16.74       46.24     13.94 o 
 -10   2  20        3.90        2.16     14.57 o 
  -8   2  20       58.82       58.78     15.63 o 
  -6   2  20        7.24       16.90     12.17 o 
  -4   2  20       30.07       50.21     11.71 o 
  -2   2  20       23.43       35.15     10.97 o 
   0   2  20      461.05      425.88     22.54 o 
   2   2  20      102.18       76.13     19.32 o 
   4   2  20       62.50       85.02     15.60 o 
   6   2  20      103.65      118.64     15.60 o 
   8   2  20       14.51       17.06     12.80 o 
  10   2  20        3.45        2.25     11.45 o 
 -11   3  20        5.56        3.35     14.24 o 
  -9   3  20        6.48        2.30     14.44 o 
  -7   3  20      182.68      153.39     21.49 o 
  -5   3  20        1.61        9.88     12.82 o 
  -3   3  20        5.04        4.55     11.37 o 
  -1   3  20       45.85       47.10     13.90 o 
   1   3  20       26.90       10.51     12.37 o 
   3   3  20      347.82      389.36     24.13 o 
   5   3  20      193.67      205.64     20.93 o 
   7   3  20       41.75       65.35     15.12 o 
   9   3  20       15.16       12.32     12.83 o 
  -8   4  20       20.28       13.92     14.25 o 
  -6   4  20        1.56       14.36     14.36 o 
  -4   4  20        2.41        9.19     12.11 o 
  -2   4  20      120.40      127.64     17.02 o 
   0   4  20        1.60        0.92      7.96 o 
   2   4  20       12.86       19.60     10.88 o 
   4   4  20       16.86       37.44     11.17 o 
   6   4  20        7.12       19.91     10.94 o 
  -3   5  20        1.19       11.67     11.67 o 
  -1   5  20        0.02        1.91     11.11 o 
   1   5  20        0.02        0.93     10.48 o 
 -13   1  21       16.09       15.49     12.00 o 
 -11   1  21       23.37       33.40     14.76 o 
  -9   1  21        9.45       20.16     11.89 o 
  -7   1  21       46.05       18.92     15.43 o 
  -5   1  21       51.54       43.73     11.96 o 
  -3   1  21       51.65       49.64     13.26 o 
  -1   1  21      238.79      236.97     27.37 o 
   1   1  21      469.48      464.79     28.52 o 
   3   1  21      693.63      698.37     30.36 o 
   5   1  21      206.87      215.31     19.43 o 
   7   1  21        0.15       13.58     13.58 o 
   9   1  21      124.09      145.17     17.54 o 
  11   1  21        7.81        6.63     13.87 o 
 -12   2  21        2.94        3.22     13.99 o 
 -10   2  21       10.45       27.18     14.16 o 
  -8   2  21        0.54        0.89     11.54 o 
  -6   2  21       55.51       80.75     15.07 o 
  -4   2  21       18.68       19.81     10.56 o 
  -2   2  21        9.33        7.66     10.22 o 
   0   2  21      128.62       77.37    105.99 o 
   2   2  21      784.25      817.03     33.77 o 
   4   2  21       70.82       62.80     15.10 o 
   6   2  21       37.52       19.52     14.11 o 
   8   2  21        4.78        3.46      0.99 o 
  10   2  21        8.38        2.29     13.24 o 
 -11   3  21       12.40       17.08     13.20 o 
  -9   3  21        0.18       13.61     15.29 o 
  -7   3  21        0.79       10.85     14.24 o 
  -5   3  21       97.31      107.21     17.48 o 
  -3   3  21       10.91       22.55     12.00 o 
  -1   3  21        3.90        5.45     11.88 o 
   1   3  21       64.40       61.57     16.21 o 
   3   3  21       36.49       29.44     16.03 o 
   5   3  21       42.73       32.62     13.73 o 
   7   3  21        0.00        1.07     13.04 o 
   9   3  21        6.24        3.33     12.44 o 
  -8   4  21        4.39       14.27     14.27 o 
  -6   4  21        0.00        1.08     12.68 o 
  -4   4  21        0.01        7.27     10.75 o 
  -2   4  21       41.66       72.35     14.91 o 
   0   4  21        0.27        6.88     11.65 o 
   2   4  21        9.97       10.44     11.31 o 
   4   4  21        0.17        0.97     11.36 o 
   6   4  21        7.75        1.06     13.86 o 
 -12   0  22        7.14        4.27     14.94 o 
 -10   0  22        0.10        5.31     13.67 o 
  -8   0  22       24.64       47.41     13.64 o 
  -6   0  22        8.40       10.88      2.98 o 
  -4   0  22        4.03       23.56      8.23 o 
  -2   0  22       43.12       31.34     11.17 o 
   0   0  22      155.63      211.70     29.67 o 
   2   0  22     2236.47     2491.69     48.81 o 
   4   0  22      317.23      307.61     20.36 o 
   6   0  22      672.03      604.77     27.83 o 
   8   0  22       21.35       15.79      3.82 o 
  10   0  22        8.67       20.54     12.49 o 
 -11   1  22        6.23       10.63     13.91 o 
  -9   1  22       22.29       35.29     13.61 o 
  -7   1  22        2.69       17.70     11.72 o 
  -5   1  22        0.15        1.80     11.16 o 
  -3   1  22       49.84       48.39     11.42 o 
  -1   1  22      155.07      154.41     29.04 o 
   1   1  22      251.17      191.56     28.15 o 
   3   1  22      912.17      877.33     35.06 o 
   5   1  22        5.33        4.03     12.20 o 
   7   1  22        0.00        4.28     12.69 o 
   9   1  22       12.15       20.08     10.87 o 
 -12   2  22        0.09        3.24     12.97 o 
 -10   2  22        2.75        5.52     12.92 o 
  -8   2  22        1.15        4.34     13.25 o 
  -6   2  22       49.31       71.34     16.08 o 
  -4   2  22        7.19       14.09     10.92 o 
  -2   2  22        3.18        5.41     11.51 o 
   0   2  22        0.98       37.61     37.61 o 
   2   2  22      415.82      433.70     27.11 o 
   4   2  22       32.46       39.43     12.72 o 
   6   2  22        9.22        0.00     13.42 o 
   8   2  22       78.43      106.80     14.41 o 
  -9   3  22        1.21       13.73     12.85 o 
  -7   3  22       37.11       15.42     14.63 o 
  -5   3  22        1.87        3.06     13.75 o 
  -3   3  22        4.33        1.87     12.47 o 
  -1   3  22       14.60       29.71     11.48 o 
   1   3  22      122.73      100.62     17.34 o 
   3   3  22      144.56      125.74     19.06 o 
   5   3  22        1.55       10.42     12.88 o 
   7   3  22       10.25       31.73      9.21 o 
  -6   4  22        0.07        3.36     12.39 o 
  -4   4  22        9.20        2.05     12.39 o 
  -2   4  22        0.01       12.94     12.94 o 
   0   4  22        9.48        0.15     13.20 o 
   2   4  22       25.58        7.61     13.35 o 
   4   4  22        2.60        1.97     12.60 o 
 -11   1  23       14.94       16.26     13.13 o 
  -9   1  23       12.73       22.41     13.18 o 
  -7   1  23       15.12       16.20     12.06 o 
  -5   1  23       66.94       62.83     14.04 o 
  -3   1  23       75.98       67.72     13.10 o 
  -1   1  23       46.33       23.80     23.80 o 
   1   1  23      200.34      185.52     26.77 o 
   3   1  23       51.88       30.99     16.65 o 
   5   1  23        0.27       10.36     13.25 o 
   7   1  23       54.18       67.05     14.58 o 
   9   1  23       27.10       53.13     12.67 o 
 -10   2  23       19.82       12.32     15.34 o 
  -8   2  23       42.24       38.26     17.51 o 
  -6   2  23       23.62        1.05     14.31 o 
  -4   2  23       57.95       78.50     14.96 o 
  -2   2  23       40.70       13.90     13.09 o 
   0   2  23       32.48       29.18     23.53 o 
   2   2  23        0.48       14.93     14.93 o 
   4   2  23        0.35        1.03     12.86 o 
   6   2  23       12.15       10.77     13.38 o 
   8   2  23       17.68       46.13     14.01 o 
  -9   3  23        0.00        3.42     13.34 o 
  -7   3  23        1.85        1.11     13.48 o 
  -5   3  23       13.14       18.87     15.21 o 
  -3   3  23        0.12        4.97     12.11 o 
  -1   3  23       20.33       14.33     12.22 o 
   1   3  23       16.46        6.68     13.25 o 
   3   3  23       41.45       45.79     14.15 o 
   5   3  23       56.94       66.27     16.41 o 
   7   3  23       16.64        1.11     13.45 o 
  -6   4  23        6.57       12.25     13.05 o 
  -4   4  23        9.95       38.60     12.08 o 
  -2   4  23        4.04       11.99     11.99 o 
   0   4  23        5.62        5.78      8.15 o 
   2   4  23      108.96       98.99     15.66 o 
   4   4  23       10.99        6.97     10.70 o 
 -12   0  24        0.20        7.64     13.82 o 
 -10   0  24        6.57       36.40     12.86 o 
  -8   0  24       16.20       15.76     12.20 o 
  -6   0  24        8.93       18.43     13.50 o 
  -4   0  24       66.73       72.10     12.65 o 
  -2   0  24      255.58      266.64     19.94 o 
   0   0  24        0.20        8.11     10.34 o 
   2   0  24      125.21      147.72     16.07 o 
   4   0  24      604.28      602.27     28.10 o 
   6   0  24        0.06        3.94     11.38 o 
   8   0  24        7.05       29.06     11.87 o 
 -11   1  24        0.35       14.24     12.91 o 
  -9   1  24        0.28        5.47     12.73 o 
  -7   1  24        0.05        9.43     11.53 o 
  -5   1  24       13.91       14.81     12.46 o 
  -3   1  24      132.30      123.61     16.61 o 
  -1   1  24        9.23       14.01     16.81 o 
   1   1  24      253.87      322.60     27.34 o 
   3   1  24        0.30        8.10     12.87 o 
   5   1  24      293.59      272.25     24.42 o 
   7   1  24       34.28       49.38     13.22 o 
   9   1  24        0.23       13.96     13.96 o 
 -10   2  24        3.19       15.77     13.67 o 
  -8   2  24        2.53       10.03     12.95 o 
  -6   2  24        0.57        7.36     11.97 o 
  -4   2  24       43.86       39.02     15.17 o 
  -2   2  24       14.83       16.17     16.17 o 
   0   2  24       14.34       19.59     19.59 o 
   2   2  24       33.05       18.74     13.69 o 
   4   2  24       71.91       45.97     15.43 o 
   6   2  24       33.56       34.18     14.27 o 
   8   2  24        0.06        4.59     11.99 o 
  -7   3  24        0.02       13.52     12.66 o 
  -5   3  24        6.01       21.31     11.46 o 
  -3   3  24       19.91       10.03     13.83 o 
  -1   3  24       19.61        8.77     13.40 o 
   1   3  24       20.20       25.42     12.77 o 
   3   3  24        7.16       17.25     11.03 o 
   5   3  24        8.64        8.51     13.06 o 
  -4   4  24        7.31        4.19     13.05 o 
  -2   4  24       13.47        3.95     11.95 o 
   0   4  24        3.85        8.64     11.00 o 
   2   4  24        4.69        0.97     12.03 o 
 -11   1  25        6.99        2.17     14.62 o 
  -9   1  25        2.45        2.18     13.41 o 
  -7   1  25       14.89        7.55     12.69 o 
  -5   1  25       17.37       11.22     12.51 o 
  -3   1  25       31.32       24.47     14.08 o 
  -1   1  25        1.10       31.38     31.38 o 
   1   1  25       28.68       25.00     25.00 o 
   3   1  25       12.45       14.06     14.06 o 
   5   1  25      237.79      258.58     23.68 o 
   7   1  25       13.59        4.55     12.43 o 
 -10   2  25        0.01        9.05     11.91 o 
  -8   2  25       34.18       39.36     14.58 o 
  -6   2  25        0.06        8.66     13.38 o 
  -4   2  25        2.78       11.30     13.09 o 
  -2   2  25      170.69      149.58     19.87 o 
   0   2  25       38.67       13.26     13.26 o 
   2   2  25        8.61        4.08     12.33 o 
   4   2  25       76.65      108.90     16.51 o 
   6   2  25      159.55      188.49     21.24 o 
  -7   3  25        1.60       23.70     11.59 o 
  -5   3  25        4.18        8.60     12.80 o 
  -3   3  25        1.64       12.23     13.46 o 
  -1   3  25       16.89       22.81     14.17 o 
   1   3  25       18.93       15.90     16.21 o 
   3   3  25        0.05        3.06     10.50 o 
   5   3  25       15.63       31.91     12.49 o 
  -2   4  25        0.93       11.66     11.66 o 
   0   4  25       21.81       25.61      8.21 o 
 -10   0  26        0.01        6.81     12.48 o 
  -8   0  26       10.46       19.79     12.38 o 
  -6   0  26       15.21       31.96     11.28 o 
  -4   0  26        7.08       13.34     11.84 o 
  -2   0  26      649.57      677.17     30.97 o 
   0   0  26      464.78      450.66     18.56 o 
   2   0  26        0.37        1.85     11.10 o 
   4   0  26       12.42        0.92     11.36 o 
   6   0  26       14.89       24.31      9.60 o 
   8   0  26       19.90       11.54     12.77 o 
  -9   1  26       11.88        6.68     13.13 o 
  -7   1  26        0.89        8.71     12.17 o 
  -5   1  26        1.38        6.35     10.56 o 
  -3   1  26        4.40       13.85     13.85 o 
  -1   1  26      275.63      225.01     30.22 o 
   1   1  26      196.01      125.32     21.15 o 
   3   1  26       47.15       36.50     15.72 o 
   5   1  26        0.07       13.68     13.68 o 
   7   1  26        0.00        5.79     13.62 o 
  -8   2  26        0.21       15.07     15.07 o 
  -6   2  26        1.52       12.03     11.04 o 
  -4   2  26        0.66        3.17     10.49 o 
  -2   2  26       11.45       25.06     25.06 o 
   0   2  26       55.65       44.68     25.30 o 
   2   2  26        1.42        2.04     14.08 o 
   4   2  26       73.27       74.79     16.87 o 
   6   2  26        0.06       10.14     14.38 o 
  -5   3  26        1.96       14.07     14.07 o 
  -3   3  26       33.09       35.13     14.92 o 
  -1   3  26       37.05       38.13     15.21 o 
   1   3  26       55.77       22.06     16.47 o 
   3   3  26        4.72        4.11     13.18 o 
  -9   1  27        0.01        7.88     12.69 o 
  -7   1  27        2.88        1.08     11.60 o 
  -5   1  27        2.31        8.64     13.28 o 
  -3   1  27        1.29        9.33     13.66 o 
  -1   1  27       77.65       32.17     32.17 o 
   1   1  27       50.93       19.35     19.35 o 
   3   1  27       33.02       43.86     15.55 o 
   5   1  27       75.43       74.00     16.20 o 
  -8   2  27        1.76        1.12     12.36 o 
  -6   2  27        0.14        6.67     12.70 o 
  -4   2  27        0.15       10.62     11.47 o 
  -2   2  27       68.84       70.53     16.32 o 
   0   2  27        2.58       21.19     21.19 o 
   2   2  27       20.24        4.29     16.29 o 
   4   2  27        1.33       14.96     14.96 o 
  -5   3  27        5.16       13.40     13.40 o 
  -3   3  27        0.03       15.53     15.82 o 
  -1   3  27        2.76       11.10     14.21 o 
   1   3  27       50.27       48.78     12.05 o 
  -8   0  28        0.13       13.61     13.61 o 
  -6   0  28       27.12       21.38     12.89 o 
  -4   0  28       28.11       18.05     12.30 o 
  -2   0  28        8.99       23.94     14.27 o 
   0   0  28       35.72       36.59     12.52 o 
   2   0  28       63.23       76.70     13.17 o 
   4   0  28       42.77       39.55     11.81 o 
   6   0  28        5.30       14.22     10.91 o 
  -7   1  28        9.22       11.21     11.53 o 
  -5   1  28        4.22       13.11     11.61 o 
  -3   1  28       52.41       52.26     14.61 o 
  -1   1  28        0.49       22.14     22.14 o 
   1   1  28        4.96       15.34     15.34 o 
   3   1  28        0.31        3.35     12.69 o 
   5   1  28        4.46        3.47     15.48 o 
  -6   2  28        1.31       11.09     11.80 o 
  -4   2  28        2.31        1.02     12.62 o 
  -2   2  28        6.97       18.87     18.87 o 
   0   2  28       36.48       40.36      9.50 o 
   2   2  28       91.07      122.02     16.74 o 
   4   2  28        0.59        5.44     13.46 o 
  -7   1  29        0.78       12.37     13.48 o 
  -5   1  29        4.77        6.64     12.97 o 
  -3   1  29       14.81       19.50     19.50 o 
  -1   1  29        7.17        6.53     16.10 o 
   1   1  29        6.39       10.95     15.06 o 
   3   1  29       52.55       46.11     16.06 o 
  -4   2  29        2.86       10.84     12.22 o 
  -2   2  29        2.58       17.00     12.39 o 
   0   2  29        0.01       25.94     25.94 o 
   2   2  29       12.75        6.49     14.42 o 
  -4   0  30        1.11       13.17     13.17 o 
  -2   0  30       70.03       37.40     14.33 o 
   0   0  30      100.77      132.36     13.89 o 
   2   0  30        3.81        1.96     10.95 o 
  -5   1  30        2.09        6.67     12.74 o 
  -3   1  30       55.42       52.73     14.19 o 
  -1   1  30        3.03       17.43     17.43 o 
   1   1  30        3.27       14.97     14.97 o 
                                                 
